# Supplementary material for: Variant O89 O-Antigen of E. coli Is Associated With Group 1 Capsule Loci and Multidrug Resistance
Source: Front Microbiol. 2018 Aug 31;9:2026. doi: 10.3389/fmicb.2018.02026 (PMC6128206; doi:10.3389/fmicb.2018.02026)
Supplement: Supplementary file 3 [file Data_Sheet_1.XLSX]

## Sheet: Sheet1
	Strain	BioSample	WGS/Genbank	Country	country_only	Host_species	host_tidy	Sample_type	sample_tidy	year_isolated	O_type	Core_type	H_type	Colanic_acid_locus	G1C	Kp_CPS	MLST#1	MLST#2	Aminoglycoside	Phenicol	Tetracycline	Rifampicin	macrolide	fluoro/quinolone	Sulphonamide	Trimethoprim	Fosfomycin	Colistin	beta-lactam/cephalosporin	count	Additional_Resist	parC_A56T	parC_S80I	parC_E84G	parC_E84K	parC_A108T	parC_A108V	parE_L416F	parE_S458T	gyrA_S83L	gyrA_D87N	gyrA_D87Y	pmrB_V161G	P_ampC	TEM	OXA	CARB-2	LEN	CTX-M
1	320	SAMN02471480	AYQM01	NETHERLANDS	NETHERLANDS	HUMAN	HUMAN	URINE	URINE	#N/A	O89_m	R2	H17	N	Y	KP_K54	10	2	Y	N	Y	N	N	N	Y	Y	N	N	Y	5	0	N	N	N	N	N	N	N	N	N	N	N	N	N	TEM-20	#N/A	#N/A	#N/A	#N/A
2	681	SAMN02471490	AYQN01	NETHERLANDS	NETHERLANDS	HUMAN	HUMAN	URINE	URINE	#N/A	O89_m	R2	H17	N	Y	KP_K54	10	2	Y	N	Y	N	N	N	Y	Y	N	N	Y	5	0	N	N	N	N	N	N	N	N	N	N	N	N	N	TEM-20	#N/A	#N/A	#N/A	#N/A
3	1283	SAMN07618124	CP023371.1; CP023372.1; CP023373.1; CP023374.1; CP023375.1; CP023376.1	UK	UK	DOG	DOG	#N/A	#N/A	2002	O89_m	R2	H10	N	Y	#N/A	10	2	Y	N	Y	N	N	N	Y	Y	N	N	Y	5	1	N	N	N	N	N	N	N	N	N	N	N	N	N	#N/A	#N/A	#N/A	#N/A	#N/A
4	6409	SAMN03263950	CP010371.1; CP010372.1; CP010373.2	COLOMBIA	COLOMBIA	HUMAN	HUMAN	#N/A	#N/A	2012	O89_m	R3	H9	N	Y	KP_KL127	10	2	Y	Y	Y	N	N	N	Y	Y	N	N	Y	6	1	N	Y	N	N	N	N	Y	N	Y	Y	N	N	N	TEM-1	#N/A	#N/A	#N/A	#N/A
5	204965	SAMN06163642	MSEK01	AUSTRIA	AUSTRIA	HUMAN	HUMAN	STOOL	INTESTINAL	2016	O89_m	R3	H9	N	Y	#N/A	10	2	Y	Y	Y	N	N	N	Y	Y	N	Y	Y	7	1	N	Y	N	N	N	N	Y	N	Y	Y	N	N	N	TEM-154	#N/A	#N/A	#N/A	#N/A
6	3C112	SAMN04423153	LSBS01	VIETNAM	VIETNAM	HUMAN	HUMAN	FAECES	INTESTINAL	2013	O89_m	R2	H9	N	Y	KP_KL127	10	2	Y	Y	Y	N	Y	Y	Y	Y	N	N	Y	8	0	N	N	N	N	N	N	N	N	Y	N	N	N	N	TEM-1	#N/A	#N/A	#N/A	CTX-M-14
7	5_ESCO_CA-NL L0367A	SAMN05977324	MOXX01	NETHERLANDS	NETHERLANDS	HUMAN	HUMAN	FAECES	INTESTINAL	2012	O89_m	R2	H10	N	Y	#N/A	10	2	Y	N	N	N	N	N	Y	Y	N	N	Y	4	1	N	Y	N	N	N	N	N	N	Y	Y	N	N	N	TEM-1B	#N/A	#N/A	#N/A	CTX-M-1
8	46_ESCO_HA-DE	SAMN05977372	NXOV01	GERMANY	GERMANY	HUMAN	HUMAN	RECTAL SWAB	INTESTINAL	2012	O89_m	R2	H9	N	Y	#N/A	10	2	Y	N	Y	N	N	N	N	Y	N	N	Y	4	1	N	Y	N	N	N	N	N	N	Y	Y	N	N	N	TEM-1B	#N/A	#N/A	#N/A	CTX-M-1
9	B41	SAMN02436334	AFAH01	USA	USA	PIG	PIG	#N/A	#N/A	1980	O89_m	R2	H37	N	Y	KP_KL20	10	2	Y	N	N	N	N	N	Y	N	N	N	N	2	0	N	N	N	N	N	N	N	N	N	N	N	N	N	#N/A	#N/A	#N/A	#N/A	#N/A
10	BLOOD-09-1290	SAMN02801857	JSRA01	USA	USA	HUMAN	HUMAN	BLOOD	BLOOD	2009	O89_m	R2	H10	N	Y	#N/A	10	2	Y	Y	Y	N	N	N	Y	Y	N	N	Y	6	1	N	Y	N	N	N	N	N	N	Y	Y	N	N	N	#N/A	#N/A	#N/A	#N/A	#N/A
11	BLOOD-10-1009	SAMN02801879	JSQE01	USA	USA	HUMAN	HUMAN	BLOOD	BLOOD	2009	O89_m	R2	H10	N	Y	KP_K35	10	2	Y	N	Y	N	Y	N	Y	Y	N	N	Y	6	1	N	Y	N	N	N	Y	N	N	Y	Y	N	N	N	TEM-1B	#N/A	#N/A	#N/A	#N/A
12	BLOOD-09-0249	SAMN02801839	JSRS01	USA	USA	HUMAN	HUMAN	BLOOD	BLOOD	2009	O89_m	R3	H9	N	Y	KP_KL127	10	2	Y	N	Y	N	N	N	Y	Y	N	N	Y	5	1	N	Y	N	N	N	N	Y	N	Y	Y	N	N	N	TEM-1B	#N/A	#N/A	#N/A	#N/A
13	BLOOD-90187	SAMN02801903	JSPG01	USA	USA	HUMAN	HUMAN	BLOOD	BLOOD	2009	O89_m	R3	H9	N	Y	KP_KL127	10	2	Y	N	N	N	N	N	Y	Y	N	N	Y	4	1	N	Y	N	N	N	N	Y	N	Y	Y	N	N	N	TEM-1B	#N/A	#N/A	#N/A	#N/A
14	CATTLE 1	SAMN04376720	LVLK01	CHINA	CHINA	COW	COW	FAECES	INTESTINAL	1984	O89_O7	R2	H37	N	Y	#N/A	10	2	Y	Y	Y	N	Y	N	Y	Y	N	N	Y	7	0	N	N	N	N	N	N	N	N	N	N	N	N	N	TEM-1	#N/A	#N/A	#N/A	#N/A
15	CATTLE 8	SAMN04376727	LVLR01	CHINA	CHINA	COW	COW	FAECES	INTESTINAL	1986	O89_m	R2	H9	N	Y	#N/A	10	2	Y	Y	Y	N	Y	N	Y	Y	N	N	Y	7	0	N	N	N	N	N	N	N	N	N	N	N	N	N	TEM-1	#N/A	#N/A	#N/A	#N/A
16	CATTLE18	SAMN04376737	LVMB01	CHINA	CHINA	BOVINE	COW	FAECES	INTESTINAL	2011	O89_m	R3	H9	N	Y	KP_KL127	10	2	N	N	N	N	N	N	Y	N	N	N	N	1	1	N	Y	N	N	N	N	Y	N	Y	Y	N	N	N	#N/A	#N/A	#N/A	#N/A	#N/A
17	CG54F.G2	SAMEA4350778	FLYW01	VIETNAM	VIETNAM	CHICKEN	BIRD	FAECES	INTESTINAL	2012	O89_m	R3	H9	N	Y	KP_KL127	10	2	Y	Y	Y	N	Y	Y	Y	Y	N	Y	Y	9	0	N	Y	N	N	N	N	Y	N	Y	Y	N	N	N	TEM-1B	#N/A	#N/A	#N/A	#N/A
18	CVM N34562PS	SAMN03177649	JUCT01	USA	USA	UNSNOWN (FARM)	FARM	FARM	FARM	2012	O89_m	R2	H9	N	Y	#N/A	10	2	Y	Y	Y	N	N	N	Y	N	N	N	N	4	0	N	N	N	N	N	N	N	N	N	N	N	N	N	#N/A	#N/A	#N/A	#N/A	#N/A
19	CVM N34564PS	SAMN03177650	JWZG01	USA	USA	UNSNOWN (FARM)	FARM	FARM	FARM	2012	O89_m	R2	H9	N	Y	#N/A	10	2	Y	Y	Y	N	N	N	Y	N	N	N	N	4	0	N	N	N	N	N	N	N	N	N	N	N	N	N	#N/A	#N/A	#N/A	#N/A	#N/A
20	CVM N34054PS	SAMN03177639	JUDA01	USA	USA	#N/A	#N/A	FARM	FARM	2011	O89_m	R2	H10	N	Y	#N/A	10	2	Y	Y	Y	N	N	N	Y	N	N	N	Y	5	1	N	N	N	N	N	N	N	N	Y	N	N	N	N	#N/A	OXA-1	#N/A	#N/A	#N/A
21	CVM N36093PS	SAMN03177653	JUCS01	USA	USA	#N/A	#N/A	FARM	FARM	2012	O89_m	R2	H10	N	Y	#N/A	10	2	Y	Y	Y	N	N	N	Y	Y	N	N	N	5	0	N	N	N	N	N	N	N	N	N	N	N	N	N	#N/A	#N/A	#N/A	#N/A	#N/A
22	E1002	SAMN06392844	ADJA01	#N/A	#N/A	#N/A	#N/A	#N/A	#N/A	#N/A	O89_m	R2	H9	N	Y	KP_K16	10	2	N	N	N	N	N	N	N	N	N	N	N	0	0	N	N	N	N	N	N	N	N	N	N	N	N	N	#N/A	#N/A	#N/A	#N/A	#N/A
23	ECOL_422	SAMN05511153	CP018962.1; CP018961.1; CP018960.1; CP018958.1; CP018959.1	ECUADOR	ECUADOR	HUMAN	HUMAN	#N/A	#N/A	2011	O89_m	R2	H10	N	Y	KP_KL5	10	2	Y	Y	Y	Y	Y	Y	Y	Y	N	N	Y	9	0	N	Y	N	N	N	N	N	N	Y	Y	N	N	N	TEM-1A; TEM-1B	OXA-1	#N/A	#N/A	CTX-M-2
24	ED-53	SAMN03775325	LFHU01	ITALY	ITALY	PIG	PIG	#N/A	#N/A	#N/A	O89_m	R2	H9	N	Y	#N/A	10	2	Y	N	Y	N	N	N	Y	N	N	N	N	3	0	N	N	N	N	N	N	N	N	N	N	N	N	N	#N/A	#N/A	#N/A	#N/A	#N/A
25	ED-53	SAMN07488852	NWAR01	ITALY	ITALY	PIG	PIG	#N/A	#N/A	#N/A	O89_m	R2	H9	N	Y	#N/A	10	2	Y	N	Y	N	N	N	Y	N	N	N	N	3	0	N	N	N	N	N	N	N	N	N	N	N	N	N	#N/A	#N/A	#N/A	#N/A	#N/A
26	F498	SAMN07488861	NWAI01	USA: MINN	USA	PIG	PIG	FAECES	INTESTINAL	2001	O89_m	R2	H9	N	N	#N/A	10	2	Y	N	Y	N	N	N	Y	N	N	N	N	3	0	N	N	N	N	N	N	N	N	N	N	N	N	N	#N/A	#N/A	#N/A	#N/A	#N/A
27	G310	SAMN04334750	LOPF01	UK	UK	CATTLE	COW	MASTITIS	MASTITIS	#N/A	O89_m	R2	H9	N	Y	KP_KL127	10	2	Y	Y	Y	N	N	N	Y	Y	N	N	Y	6	0	N	N	N	N	N	N	N	N	N	N	N	N	N	TEM-1	#N/A	#N/A	#N/A	#N/A
28	G229	SAMN04334733	LOOO01	FINLAND	FINLAND	COW	COW	MASTITIS	MASTITIS	#N/A	O89_m	R2	H9	N	Y	KP_KL127	10	2	Y	N	N	N	N	N	Y	N	N	N	Y	3	0	N	N	N	N	N	N	N	N	N	N	N	N	N	TEM-1	#N/A	#N/A	#N/A	#N/A
29	G233	SAMN04334734	LOOP01	FINLAND	FINLAND	COW	COW	MASTITIS	MASTITIS	#N/A	O89_m	R2	H9	N	Y	KP_K55	10	2	N	N	N	N	N	N	N	N	N	N	N	0	0	N	N	N	N	N	N	N	N	N	N	N	N	N	#N/A	#N/A	#N/A	#N/A	#N/A
30	G188	SAMN04334716	LONX01	UK	UK	COW	COW	MASTITIS	MASTITIS	#N/A	O89_m	R2	H9	N	Y	KP_K16	10	2	N	N	N	N	N	N	N	N	N	N	N	0	0	N	N	N	N	N	N	N	N	N	N	N	N	N	#N/A	#N/A	#N/A	#N/A	#N/A
31	G315	SAMN04334753	LOPI01	UK	UK	COW	COW	MASTITIS	MASTITIS	#N/A	O89_m	R2	H9	N	Y	KP_KL10	10	2	Y	Y	Y	N	N	N	Y	Y	N	N	Y	6	0	N	N	N	N	N	N	N	N	N	N	N	N	N	TEM-1	#N/A	#N/A	#N/A	#N/A
32	G213	SAMN04334726	LOOH01	ISRAEL	ISRAEL	COW	COW	MASTITIS	MASTITIS	#N/A	O89_m	R2	H10	N	Y	KP_KL127	10	2	Y	Y	Y	N	Y	N	Y	Y	N	N	Y	7	1	N	Y	N	N	N	N	N	N	Y	Y	N	N	N	TEM-1	#N/A	#N/A	#N/A	#N/A
33	26561	SAMN04334740	LOOV01	FRANCE	FRANCE	COW	COW	MASTITIS	MASTITIS	2011	O89_m	R2	H9	N	Y	KP_KL10	10	2	Y	Y	Y	N	N	N	Y	N	N	N	Y	5	1	N	Y	N	N	N	N	N	N	Y	Y	N	N	N	TEM-1	#N/A	#N/A	#N/A	CTX-M-14
34	G58-1	SAMN00015374	AFDX01	#N/A	#N/A	#N/A	#N/A	#N/A	#N/A	#N/A	O89_m	R2	H9	N	Y	KP_K16	10	2	N	N	Y	N	N	N	N	N	N	N	N	1	0	N	N	N	N	N	N	N	N	N	N	N	N	N	#N/A	#N/A	#N/A	#N/A	#N/A
35	KTE42	SAMN00847677	ANVN01	USA	USA	#N/A	#N/A	#N/A	#N/A	2013	O89_m	R2	H10	N	Y	#N/A	10	2	N	N	Y	N	N	N	N	N	N	N	N	1	0	N	N	N	N	N	N	N	N	N	N	N	N	N	#N/A	#N/A	#N/A	#N/A	#N/A
36	MOD1-EC5504	SAMN05440412	NLNM01	USA	USA	PIG	PIG	INTESTINE	INTESTINAL	1976	O89_m	R2	H37	N	Y	KP_K20	10	2	Y	N	Y	N	N	N	Y	N	N	N	Y	4	0	N	N	N	N	N	N	N	N	N	N	N	N	N	#N/A	OXA-2	#N/A	#N/A	#N/A
37	MOD1-EC5752	SAMN05439340	NLFQ01	USA	USA	PIG	PIG	ILEUM	INTESTINAL	1982	O89_m	R2	H37	N	Y	KP_K20	10	2	N	N	N	N	N	N	N	N	N	N	N	0	0	N	N	N	N	N	N	N	N	N	N	N	N	N	#N/A	#N/A	#N/A	#N/A	#N/A
38	MOD1-EC5747	SAMN05439343	NLFU01	USA	USA	PIG	PIG	ILEUM	INTESTINAL	1982	O89_m	R2	H37	N	Y	N	10	2	Y	N	Y	N	N	N	Y	N	N	N	Y	4	0	N	N	N	N	N	N	N	N	N	N	N	N	N	TEM-1B	#N/A	#N/A	#N/A	#N/A
39	MOD1-EC128	SAMN06045578	NJNG01	UK	UK	COW	COW	FAECES	INTESTINAL	1979	O89_m	R2	H37	N	Y	#N/A	10	2	Y	N	Y	N	N	N	Y	N	N	N	N	3	0	N	N	N	N	N	N	N	N	N	N	N	N	N	#N/A	#N/A	#N/A	#N/A	#N/A
40	MOD1-EC1638	SAMN05607400	NJUY01	ITALY	ITALY	PIG	PIG	FAECES	INTESTINAL	#N/A	O89_m	R2	H9	N	Y	#N/A	10	2	Y	N	Y	N	N	N	Y	N	N	N	N	3	0	N	N	N	N	N	N	N	N	N	N	N	N	N	#N/A	#N/A	#N/A	#N/A	#N/A
41	MOD1-EC1637	SAMN05607402	NJUZ01	#N/A	#N/A	PIG	PIG	FAECES	INTESTINAL	#N/A	O89_m	R2	H9	N	Y	#N/A	10	2	Y	N	Y	N	Y	N	Y	N	N	N	N	4	0	N	N	N	N	N	N	N	N	N	N	N	N	N	#N/A	#N/A	#N/A	#N/A	#N/A
42	MOD1-EC5833	SAMN05464489	NKVG01	USA: PA	USA	PIG	PIG	PLEURAL CAVITY	PLEURAL CAVITY	1983	O89_m	R2	H9	N	Y	#N/A	10	2	N	N	N	N	N	N	N	N	N	N	N	0	0	N	N	N	N	N	N	N	N	N	N	N	N	N	#N/A	#N/A	#N/A	#N/A	#N/A
43	MOD1-EC6265	SAMN05452901	NMAJ01	USA: PA	USA	HORSE	HORSE	INTESTINE	INTESTINAL	1986	O89_m	R2	H9	N	P	#N/A	10	2	N	N	Y	N	N	N	Y	N	N	N	Y	3	0	N	N	N	N	N	N	N	N	N	N	N	N	N	TEM-1B	#N/A	#N/A	#N/A	#N/A
44	MOD1-EC6827	SAMN04992193	NMKL01	USA: PA	USA	COW	COW	PERITONEUM	INTESTINAL	1996	O89_m	R2	H9	N	Y	#N/A	10	2	Y	N	Y	N	N	N	Y	N	N	N	N	3	0	N	N	N	N	N	N	N	N	N	N	N	N	N-42C-T	#N/A	#N/A	#N/A	#N/A	#N/A
45	MOD1-EC6168	SAMN04902855	#N/A	USA: SD	USA	PIG	PIG	LARGE INTESTINE	INTESTINAL	2012	O89_m	R2	H9	N	Y	#N/A	10	2	Y	N	Y	N	Y	Y	Y	Y	N	N	Y	7	0	N	Y	N	N	N	N	N	N	Y	N	N	N	N	TEM-1B	SHV-12	#N/A	#N/A	#N/A
46	MOD1-EC5830	SAMN05604801	NOBK01	USA: PA	USA	PIG	PIG	PLEURAL CAVITY	PLEURAL CAVITY	1983	O89_m	R2	H9	N	Y	#N/A	10	2	Y	N	N	N	N	N	N	N	N	N	N	1	0	N	N	N	N	N	N	N	N	N	N	N	N	N	#N/A	#N/A	#N/A	#N/A	#N/A
47	MOD1-EC5810	SAMN05604803	NOCC01	USA: PA	USA	PIG	PIG	PLEURAL CAVITY	PLEURAL CAVITY	1983	O89_m	R2	H9	N	Y	#N/A	10	2	N	N	Y	N	N	N	Y	N	N	N	N	2	0	N	N	N	N	N	N	N	N	N	N	N	N	N	#N/A	#N/A	#N/A	#N/A	#N/A
48	MOD1-EC5065	SAMN04279402	NOHL01	USA: CO	USA	#N/A	#N/A	FAECES	INTESTINAL	2003	O89_m	R2	H9	N	Y	KP_K10	10	2	Y	N	Y	N	N	N	N	N	N	N	Y	3	0	N	N	N	N	N	N	N	N	N	N	N	N	N	TEM-1B	#N/A	#N/A	#N/A	#N/A
49	MOD1-EC5039	SAMN04279367	NOHS01	USA: PA	USA	COW	COW	INTESTINE	INTESTINAL	1972	O89_m	R2	H9	N	Y	#N/A	10	2	Y	N	Y	N	N	N	Y	N	N	N	N	3	0	N	N	N	N	N	N	N	N	N	N	N	N	N	#N/A	#N/A	#N/A	#N/A	#N/A
50	MOD1-EC5038	SAMN04279366	NOHT01	USA: PA	USA	PIG	PIG	DUODENUM	INTESTINAL	1972	O89_m	R2	H37	N	Y	KP_KL20	10	2	N	N	Y	N	N	N	N	N	N	N	N	1	0	N	N	N	N	N	N	N	N	N	N	N	N	N-42C-T	#N/A	#N/A	#N/A	#N/A	#N/A
51	MOD1-EC5015	SAMN04279343	NOIA01	USA: PA	USA	CANIS LUPUS	DOG	INTESTINE	INTESTINAL	1971	O89_m	R2	H37	N	Y	KP_K20	10	2	Y	N	Y	N	N	N	Y	N	N	N	N	3	0	N	N	N	N	N	N	N	N	N	N	N	N	N-42C-T	#N/A	#N/A	#N/A	#N/A	#N/A
52	MOD1-EC6795	SAMN04992143	NORM01	USA: DC	USA	PANTHERA TIGRIS	PANTHERA TIGRIS	FAECES	INTESTINAL	1995	O89_m	R2	H9	N	Y	#N/A	10	2	Y	N	Y	N	N	N	Y	N	N	N	Y	4	0	N	N	N	N	N	N	N	N	N	N	N	N	N	TEM-1B	#N/A	#N/A	#N/A	#N/A
53	MOD1-EC6791	SAMN04992139	NORO01	USA: TX	USA	GALLUS GALLUS DOMESTICUS	BIRD	LIVER	LIVER	1994	O89_m	R2	H9	N	Y	KP_K16	10	2	Y	N	Y	N	N	N	Y	N	N	N	N	3	0	N	N	N	N	N	N	N	N	N	N	N	N	N	#N/A	#N/A	#N/A	#N/A	#N/A
54	MOD1-EC5260	SAMN05440310	NXMP01	CHINA	CHINA	PIG	PIG	FAECES	INTESTINAL	2000	O89_m	R2	H10	N	Y	#N/A	10	2	Y	N	Y	N	N	Y	Y	Y	N	N	Y	6	0	N	Y	N	N	N	N	N	N	Y	N	Y	N	N	TEM-1B	#N/A	#N/A	#N/A	#N/A
55	STEC 545	SAMN04002617	LODB01	NETHERLANDS	NETHERLANDS	HUMAN	HUMAN	FAECES (DIARRHOEA)	INTESTINAL	2013	O89_m	R2	H9 & H2	N	Y	KP_K55	10	2	N	N	N	N	N	N	N	N	N	N	N	0	0	N	N	N	N	N	N	N	N	N	N	N	N	N	#N/A	#N/A	#N/A	#N/A	#N/A
56	SWINE4	SAMN04376742	LVMG01	CHINA	CHINA	PIG	PIG	#N/A	#N/A	1980	O89_m	R2	H9	N	Y	#N/A	10	2	N	Y	Y	N	N	N	Y	N	N	N	N	3	0	N	N	N	N	N	N	N	N	N	N	N	N	N	#N/A	#N/A	#N/A	#N/A	#N/A
57	SWINE20	SAMN04376758	LVMW01	CHINA	CHINA	PIG	PIG	FAECES	INTESTINAL	2014	O89_m	R3	H9	N	Y	KP_KL127	10	2	Y	Y	Y	N	N	Y	Y	Y	N	N	Y	7	0	N	Y	N	N	N	N	Y	N	Y	Y	N	N	N	TEM-1A	#N/A	#N/A	#N/A	#N/A
58	WCHEC1609	SAMN06197013	MSQX01	CHINA	CHINA	SEWAGE	SEWAGE	SEWAGE	SEWAGE	2015	O89_m	R3	H9	N	Y	KP_KL127	10	2	Y	Y	Y	N	Y	Y	Y	Y	Y	Y	Y	10	0	N	Y	N	N	N	N	Y	N	Y	Y	N	N	N	#N/A	#N/A	#N/A	#N/A	CTX-M-55
59	MOD1-EC5744	SAMN05439345	NLFX01	USA	USA	HUMAN	HUMAN	FAECES	INTESTINAL	1982	O89_m	R2	H9	N	Y	N	10	2*	Y	N	Y	N	N	N	Y	Y	N	N	Y	5	0	N	N	N	N	N	N	N	N	N	N	N	N	N	TEM-1B	#N/A	#N/A	#N/A	#N/A
60	GMR-RA-402.16	SAMN05792033	MVPJ01	COLOMBIA	COLOMBIA	HUMAN	HUMAN	ABDOMINAL WALL ABSCESS	ABDOMINAL	2016	O89_m	R2	H10	N	Y	#N/A	10	2**	Y	N	Y	N	N	N	Y	Y	N	Y	N	5	0	N	N	N	N	N	N	N	N	N	N	N	N	N	#N/A	#N/A	#N/A	#N/A	#N/A
61	148	SAMN02471499	AYJX01	NETHERLANDS	NETHERLANDS	HUMAN	HUMAN	BLOOD	BLOOD	#N/A	O89_m	R2	H10	N	Y	#N/A	10	478	Y	Y	Y	N	N	N	Y	Y	N	N	Y	6	1	N	Y	N	N	N	Y	N	N	Y	Y	N	N	N	TEM-1B	#N/A	#N/A	#N/A	CTX-M-1
62	641	SAMN05928999	MOKO01	CHINA	CHINA	HUMAN	HUMAN	FAECAL SWAAB; CHICKEN FARM	INTESTINAL	2015	O89_m	R2	H10	N	Y	KP_K35	10	478*	Y	Y	Y	N	Y	N	Y	Y	Y	N	Y	8	1	N	Y	N	N	N	Y	N	N	Y	Y	N	N	N	#N/A	#N/A	#N/A	#N/A	CTX-M-65
63	654	SAMN05928925	MOHS01	CHINA	CHINA	CHICKEN	BIRD	CLOACAL SWAB	INTESTINAL	2015	O89_m	R2	H10	N	Y	KP_K35	10	478*	Y	Y	Y	N	Y	N	Y	Y	Y	N	Y	8	1	N	Y	N	N	N	Y	N	N	Y	Y	N	N	N	#N/A	#N/A	#N/A	#N/A	CTX-M-65
64	510	SAMN05928926	MOHT01	CHINA	CHINA	CHICKEN	BIRD	CLOACAL SWAB	INTESTINAL	2015	O89_m	R2	H10	N	Y	KP_K35	10	478*	Y	Y	Y	N	Y	N	Y	Y	Y	N	Y	8	1	N	Y	N	N	N	Y	N	N	Y	Y	N	N	N	#N/A	#N/A	#N/A	#N/A	CTX-M-65
65	683	SAMN05928940	MOIH01	CHINA	CHINA	FLY	FLY	COMMERCIAL CHICKEN FARM	COMMERCIAL CHICKEN FARM	2015	O89_m	R2	H10	N	Y	KP_K35	10	478*	Y	Y	Y	N	Y	N	Y	Y	Y	N	Y	8	1	N	Y	N	N	N	Y	N	N	Y	Y	N	N	N	#N/A	#N/A	#N/A	#N/A	CTX-M-65
66	490	SAMN05928947	MOIO01	CHINA	CHINA	FLY	FLY	COMMERCIAL CHICKEN FARM	COMMERCIAL CHICKEN FARM	2015	O89_m	R2	H9	N	Y	#N/A	167	2	Y	N	Y	N	Y	N	Y	Y	Y	N	Y	7	1	N	Y	N	N	N	N	N	N	Y	Y	N	N	N	TEM-1B	#N/A	#N/A	#N/A	CTX-M-65
67	494	SAMN05928958	MOIZ01	CHINA	CHINA	FLY	FLY	COMMERCIAL CHICKEN FARM	COMMERCIAL CHICKEN FARM	2015	O89_m	R2	H9	N	Y	#N/A	167	2	Y	N	Y	N	Y	N	Y	Y	Y	N	Y	7	1	N	Y	N	N	N	N	N	N	Y	Y	N	N	N	TEM-1B	#N/A	#N/A	#N/A	CTX-M-65
68	598	SAMN05928964	MOJF01	CHINA	CHINA	FLY	FLY	COMMERCIAL CHICKEN FARM	COMMERCIAL CHICKEN FARM	2015	O89_m	R2	H9	N	Y	#N/A	167	2	Y	N	Y	N	Y	N	Y	Y	Y	N	Y	7	1	N	Y	N	N	N	N	N	N	Y	Y	N	N	N	TEM-1B	#N/A	#N/A	#N/A	CTX-M-65
69	601	SAMN05928974	MOJP01	CHINA	CHINA	DOG	DOG	ANAL SWAB; COMMERCIAL CHICKEN FARM	INTESTINAL	2015	O89_m	R2	H9	N	Y	#N/A	167	2	Y	N	Y	N	Y	N	Y	Y	Y	N	Y	7	1	N	Y	N	N	N	N	N	N	Y	Y	N	N	N	TEM-1B	#N/A	#N/A	#N/A	CTX-M-65
70	704	SAMN05928881	MOGA01	CHINA	CHINA	CHICKEN	BIRD	CLOACAL SWAB	INTESTINAL	2015	O89_m	R2	H17	N	Y	KP_K31	167	2	Y	Y	Y	N	Y	N	Y	Y	Y	N	Y	8	1	N	Y	Y	N	N	N	N	N	Y	Y	N	N	N	#N/A	#N/A	#N/A	#N/A	CTX-M-14; CTX-M-55
71	707	SAMN05928933	MOIA01	CHINA	CHINA	FLY	FLY	COMMERCIAL CHICKEN FARM	COMMERCIAL CHICKEN FARM	2015	O89_m	R2	H9	N	Y	#N/A	167	2	Y	Y	Y	N	Y	N	Y	Y	N	N	Y	7	1	N	Y	N	N	N	N	N	N	Y	Y	N	N	N	TEM-1B	#N/A	#N/A	#N/A	CTX-M-65
72	42189	SAMN06218054	NDEG01	USA	USA	HUMAN	HUMAN	BLOOD	BLOOD	2013	O89_m	R2	H9	N	Y	KP_K14	167	2	Y	Y	Y	N	Y	Y	Y	Y	N	N	Y	8	0	N	Y	N	N	N	N	N	N	Y	Y	N	N	N	#N/A	OXA-1	#N/A	#N/A	CTX-M-15
73	108191	SAMN03076176	LORE01	USA	USA	HUMAN	HUMAN	URINE	URINE	2009	O89_m	R2	H10	N	Y	#N/A	167	2	Y	Y	N	N	Y	Y	Y	Y	N	N	Y	7	0	N	Y	N	N	N	N	N	N	Y	Y	N	N	N	#N/A	OXA-1	#N/A	#N/A	CTX-M-15
74	702332	SAMN03785008	LGMX01	PAKISTAN	PAKISTAN	HUMAN	HUMAN	FAECES; WATERY DIARRHOEA	INTESTINAL	2007	O89_m	R2	H33	N	Y	KP_K16	167	2	Y	N	Y	N	N	N	Y	Y	N	N	Y	5	1	N	N	N	N	N	N	N	N	N	N	N	Y	N	TEM-1B	#N/A	#N/A	#N/A	#N/A
75	AR_0150	SAMN04014991	CP021736.1; CP021737.1; CP021738.1; CP021739.1	#N/A	#N/A	#N/A	#N/A	CRE	CLINICAL	#N/A	O89_m	R2	H9	N	Y	#N/A	167	2	Y	N	Y	N	Y	N	Y	Y	N	N	Y	6	1	N	Y	N	N	N	N	N	N	Y	Y	N	N	N	TEM-1B	#N/A	#N/A	#N/A	#N/A
76	AR_0151	SAMN04014992	CP021691.1; CP021692.1; CP021693.1	#N/A	#N/A	#N/A	#N/A	CRE	CLINICAL	#N/A	O89_m	R2	H9	N	Y	#N/A	167	2	N	N	N	N	N	N	N	N	N	N	Y	1	1	N	Y	N	N	N	N	N	N	Y	Y	N	N	N	TEM-1B	#N/A	#N/A	#N/A	#N/A
77	AR_0162	SAMN04015003	CP021683.1; CP021680.1; CP021681.1; CP021682.1; CP021684.1	#N/A	#N/A	#N/A	#N/A	CRE	CLINICAL	#N/A	O89_m	R2	H5	N	Y	#N/A	167	2	Y	N	Y	N	Y	Y	Y	N	N	N	Y	6	0	N	Y	N	N	N	N	N	N	Y	Y	N	N	N	TEM-1B	#N/A	#N/A	#N/A	CTX-M-15
78	AR_0149	SAMN04014990	CP021532.1; CP021533.1; CP021534.1	#N/A	#N/A	#N/A	#N/A	CRE	CLINICAL	#N/A	O89_m	R2	H9	N	Y	#N/A	167	2	N	N	N	N	N	N	N	N	N	N	Y	1	1	N	Y	N	N	N	N	N	N	Y	Y	N	N	N	#N/A	#N/A	#N/A	#N/A	#N/A
79	AUH_IMP186	SAMN06284153	MUJC01	LEBANON	LEBANON	HUMAN	HUMAN	#N/A	#N/A	2013	O89_m	R2	H9	N	Y	#N/A	167	2	Y	Y	Y	N	Y	Y	Y	Y	N	N	Y	8	0	N	Y	N	N	N	N	N	N	Y	Y	N	N	N	TEM-1B	OXA-1	#N/A	#N/A	CTX-M-15
80	AUH_IMP190	SAMN06284178	MUJD01	LEBANON	LEBANON	HUMAN	HUMAN	#N/A	#N/A	2013	O89_m	R2	H9	N	Y	KP_K14	167	2	Y	Y	Y	N	Y	Y	Y	Y	N	N	Y	8	0	N	Y	N	N	N	N	N	N	Y	Y	N	N	N	#N/A	OXA-1	#N/A	#N/A	CTX-M-15
81	BLOOD-09-0949	SAMN02801855	JSRC01	USA	USA	HUMAN	HUMAN	BLOOD	BLOOD	2009	O89_m	R2	H9	N	Y	#N/A	167	2	Y	Y	Y	N	Y	N	Y	Y	N	N	Y	7	1	N	Y	Y	N	N	N	N	N	Y	Y	N	N	N	#N/A	#N/A	#N/A	#N/A	#N/A
82	E1	SAMN04157977	LLJV01	CHINA	CHINA	HUMAN	HUMAN	BLOOD	BLOOD	2014	O89_m	R2	H9	N	Y	KP_K14	167	2	Y	Y	Y	N	Y	N	Y	Y	Y	N	Y	8	1	N	Y	N	N	N	N	N	N	Y	Y	N	N	N	TEM-1	#N/A	#N/A	#N/A	CTX-M-55
83	E2	SAMN04157978	LLJU01	CHINA	CHINA	HUMAN	HUMAN	BLOOD	BLOOD	2014	O89_m	R2	H9	N	Y	KP_K14	167	2	Y	Y	Y	N	Y	N	Y	Y	Y	N	Y	8	1	N	Y	N	N	N	N	N	N	Y	Y	N	N	N	TEM-1	#N/A	#N/A	#N/A	CTX-M-55
84	E3	SAMN04157979	LLJW01	CHINA	CHINA	HUMAN	HUMAN	#N/A	#N/A	2014	O89_m	R2	H9	N	Y	KP_K14	167	2	Y	Y	Y	N	Y	N	Y	Y	Y	N	Y	8	1	N	Y	N	N	N	N	N	N	Y	Y	N	N	N	TEM-1	#N/A	#N/A	#N/A	CTX-M-55
85	E4	SAMN04157980	LLJX01	CHINA	CHINA	HUMAN	HUMAN	#N/A	#N/A	2014	O89_m	R2	H9	N	Y	KP_K14	167	2	Y	Y	Y	N	Y	N	Y	Y	Y	N	Y	8	1	N	Y	N	N	N	N	N	N	Y	Y	N	N	N	TEM-1	#N/A	#N/A	#N/A	CTX-M-55
86	E5	SAMN04157981	LLJY01	CHINA	CHINA	HUMAN	HUMAN	#N/A	#N/A	2014	O89_m	R2	H9	N	Y	KP_K14	167	2	Y	Y	Y	N	Y	N	Y	Y	Y	N	Y	8	1	N	Y	N	N	N	N	N	N	Y	Y	N	N	N	TEM-1	#N/A	#N/A	#N/A	CTX-M-55
87	E6	SAMN04157982	LLJZ01	CHINA	CHINA	HUMAN	HUMAN	#N/A	#N/A	2014	O89_m	R2	H9	N	Y	KP_K14	167	2	Y	Y	Y	N	Y	N	Y	Y	Y	N	Y	8	1	N	Y	N	N	N	N	N	N	Y	Y	N	N	N	TEM-1	#N/A	#N/A	#N/A	CTX-M-55
88	E834_1	SAMN07344981	NPHS01	CHINA	CHINA	HUMAN	HUMAN	BLOOD	BLOOD	2014	O89_m	R2	H9	N	Y	N	167	2	Y	Y	Y	N	Y	Y	Y	Y	N	N	Y	8	0	N	Y	N	N	N	N	N	N	Y	Y	N	N	N	TEM-1B	#N/A	#N/A	#N/A	#N/A
89	E834_2	SAMN07344982	NPHR01	CHINA	CHINA	HUMAN	HUMAN	BLOOD	BLOOD	2015	O89_m	R2	H9	N	Y	N	167	2	Y	Y	Y	N	Y	Y	Y	Y	Y	N	Y	9	0	N	Y	N	N	N	N	N	N	Y	Y	N	N	N	TEM-1B	OXA-1	#N/A	#N/A	CTX-M-15
90	E2239	SAMN07344985	NPHO01	CHINA	CHINA	HUMAN	HUMAN	BLOOD	BLOOD	2014	O89_m	R2	H9	N	Y	N	167	2	Y	Y	Y	N	Y	Y	Y	Y	N	N	Y	8	0	N	Y	N	N	N	N	N	N	Y	Y	N	N	N	TEM-1B	#N/A	#N/A	#N/A	CTX-M-14
91	E4903	SAMN07344983	NPHQ01	CHINA	CHINA	HUMAN	HUMAN	BLOOD	BLOOD	2015	O89_m	R2	H9	N	Y	N	167	2	Y	N	Y	N	Y	N	Y	Y	N	N	Y	6	1	N	Y	N	N	N	N	N	N	Y	Y	N	N	N	#N/A	#N/A	#N/A	#N/A	CTX-M-14
92	FDA_ARGOS_434	SAMN07312478	CP023870.1; CP023868.1; CP023869.1; CP023871.1; CP023872.1	CANADA	CANADA	HUMAN	HUMAN	RECTUM	INTESTINAL	2014	O89_m	R2	H9	N	Y	KP_K48	167	2	Y	N	Y	N	Y	N	Y	Y	N	N	Y	6	1	N	N	N	N	N	N	N	N	N	N	N	N	N	#N/A	#N/A	#N/A	#N/A	CTX-M-15
93	G76	SAMN04334762	LOPR01	GERMANY	GERMANY	COW	COW	MASTITIS	MASTITIS	#N/A	O89_m	R2	H9	N	Y	KP_K55	167	2	Y	Y	Y	N	Y	N	Y	N	N	N	Y	6	1	N	Y	N	N	N	N	N	N	Y	Y	N	N	N	TEM-1	#N/A	#N/A	#N/A	CTX-M-1
94	G324	SAMN04334755	LOPK01	UK	UK	COW	COW	MASTITIS	MASTITIS	#N/A	O89_m	R2	H9	N	Y	KP_K20	167	2	Y	N	Y	N	Y	N	Y	Y	N	N	Y	6	1	N	Y	N	N	N	N	N	N	Y	Y	N	N	N	#N/A	#N/A	#N/A	#N/A	CTX-M-15
95	GN02169	SAMN03922922	LQSJ01	USA	USA	HUMAN	HUMAN	BLOOD	BLOOD	2003	O89_m	R2	H9	N	Y	KP_K10	167	2	Y	N	Y	N	Y	N	Y	Y	N	N	Y	6	1	N	Y	N	N	N	N	N	N	Y	Y	N	N	N	TEM-1	#N/A	#N/A	#N/A	#N/A
96	HSP38	SAMN06461350	MWUH01	SPAIN	SPAIN	HUMAN	HUMAN	BRONCHOASPIRATE	BRONCHOASPIRATE	2016	O89_m	R2	H9	N	Y	KP_K20	167	2	Y	Y	Y	N	Y	N	Y	Y	N	Y	Y	8	1	N	Y	Y	N	N	N	N	N	Y	Y	N	N	N	#N/A	#N/A	#N/A	#N/A	CTX-M-15
97	IS25	SAMEA3138853	CBWG01	AUSTRIA	AUSTRIA	#N/A	#N/A	HOSPITAL ENVIRONMENT	HOSPITAL ENVIRONMENT	#N/A	O89_m	R2	H9	N	Y	N	167	2	Y	Y	Y	N	N	Y	Y	Y	N	N	Y	7	0	N	Y	N	N	N	N	N	N	Y	Y	N	N	N	TEM1	OXA-1	#N/A	#N/A	CTX-M-1; CTX-M-15
98	MGH169	SAMN04521918	NGSC01	USA	USA	HUMAN	HUMAN	#N/A	#N/A	2015	O89_m	R2	H9	N	Y	N	167	2	Y	Y	Y	N	Y	Y	Y	Y	N	N	Y	8	0	N	Y	N	N	N	N	N	N	Y	Y	N	N	N	#N/A	OXA-1	#N/A	#N/A	CTX-M-15
99	MOD1-EC5069	SAMN04279406	NLTO01	USA	USA	CANIS LUPUS	DOG	FAECES	INTESTINAL	2004	O89_m	R2	H9	N	Y	KP_K55	167	2	Y	N	Y	N	N	N	Y	Y	N	N	Y	5	1	N	Y	N	N	N	N	N	N	Y	Y	N	N	N	TEM-1B	#N/A	#N/A	#N/A	#N/A
100	RIKO 2308/09 (AKA G76)	SAMN02949653	LCVI01	GERMANY	GERMANY	COW	COW	FAECES	INTESTINAL	2009	O89_m	R2	H9	N	Y	KP_K55	167	2	Y	Y	Y	N	Y	N	Y	N	N	N	Y	6	1	N	Y	N	N	N	N	N	N	Y	Y	N	N	N	TEM-1	#N/A	#N/A	#N/A	CTX-M-1
101	RIKO 2340/09	SAMN02949655	LAGW01	GERMANY	GERMANY	COW	COW	FAECES	INTESTINAL	2009	O89_m	R2	H9	N	Y	KP_K54	167	2	Y	Y	Y	N	N	N	Y	N	N	N	Y	5	1	N	Y	N	N	N	N	N	N	Y	Y	N	N	N	TEM-1	#N/A	#N/A	#N/A	#N/A
102	SANJI	SAMN02580208	CP011061.1; CP011062.1; CP011063.1; CP011064.1; CP011065.1; CP011066.1; CP011067.1	CHINA	CHINA	PHEASANT	BIRD	DUODENUM	INTESTINAL	2011	O89_m	R2	H9	N	Y	KP_KL30	167	2	Y	Y	Y	Y	Y	Y	Y	N	N	N	Y	8	0	N	Y	N	N	N	N	N	N	Y	Y	N	N	N	#N/A	OXA-1	#N/A	#N/A	CTX-M-14
103	ST167	SAMN03220397	JTKA01	USA	USA	HUMAN	HUMAN	ABDOMINAL WOUND	ABDOMINAL	2013	O89_m	R2	H9	N	Y	#N/A	167	2	Y	Y	Y	N	Y	Y	Y	Y	N	N	Y	8	0	N	Y	N	N	N	N	N	N	Y	Y	N	N	N	TEM-1B	OXA-1	#N/A	#N/A	CTX-M-15
104	WCHEC7	SAMN06909175	NGVI01	CHINA	CHINA	HUMAN	HUMAN	#N/A	#N/A	2016	O89_m	R2	H9	N	Y	KP_K48	167	2	Y	N	Y	N	Y	N	Y	Y	N	N	Y	6	1	N	Y	N	N	N	N	N	N	Y	Y	N	N	N	TEM-1B	#N/A	#N/A	#N/A	#N/A
105	WCHEC16	SAMN06909176	NGVH01	CHINA	CHINA	HUMAN	HUMAN	#N/A	#N/A	2016	O89_m	R2	H9	N	Y	KP_K10	167	2	Y	Y	Y	N	Y	Y	Y	Y	N	N	Y	8	0	N	Y	N	N	N	N	N	N	Y	Y	N	N	N	TEM-1B	#N/A	#N/A	#N/A	CTX-M-55
106	WCHEC33	SAMN06909181	NGVC01	CHINA	CHINA	HUMAN	HUMAN	#N/A	#N/A	2016	O89_m	R2	H9	N	Y	KP_K14	167	2	Y	Y	Y	N	Y	N	Y	Y	N	N	Y	7	1	N	Y	N	N	N	N	N	N	Y	Y	N	N	N	TEM-1A	#N/A	#N/A	#N/A	#N/A
107	WQMCR	SAMN06245891	MTPN01	CHINA	CHINA	PIG	PIG	FAECES	INTESTINAL	2016	O89_m	R2	H21	N	Y	#N/A	167	2	Y	Y	Y	N	Y	Y	Y	Y	Y	Y	Y	10	0	N	Y	N	N	N	N	N	N	Y	Y	N	N	N	#N/A	#N/A	#N/A	#N/A	CTX-M-55
108	Y5	SAMN04299569	CP013483.1; KT997783.1 ; KU043115.1; KU043116.1	CHINA	CHINA	HUMAN	HUMAN	URINE	URINE	2013	O89_m	R2	H17	N	Y	KL115	167	2	Y	Y	Y	Y	Y	Y	Y	Y	N	N	Y	9	0	N	Y	Y	N	N	N	N	N	Y	Y	N	N	N	#N/A	OXA-1	#N/A	#N/A	CTX-M-14; CTX-M-15
109	AUH_IMP396	SAMN06284481	MUKK01	LEBANON	LEBANON	HUMAN	HUMAN	#N/A	#N/A	2015	O89_m	R2	H9	N	Y	#N/A	167	664	Y	Y	Y	N	Y	N	N	Y	N	N	Y	6	1	N	Y	N	N	N	N	N	N	Y	Y	N	N	N	TEM-33	OXA-1	#N/A	#N/A	#N/A
110	LCT-EC001	SAMN02738943	JMIC01	CHINA	CHINA	HUMAN	HUMAN	SPUTUM; PULMONARY INFECTION	SPUTUM	2013	O89_m	R2	H9	N	Y	#N/A	167	664	Y	N	Y	N	Y	N	Y	Y	N	N	Y	6	1	N	Y	Y	N	N	N	N	N	Y	Y	N	N	N	TEM-1B	#N/A	#N/A	#N/A	CTX-M-14
111	LCT-ECG001	SAMN02928420	JPQR01	CHINA	CHINA	HUMAN	HUMAN	SPUTUM; PULMONARY INFECTION	SPUTUM	2013	O89_m	R2	H9	N	Y	#N/A	167	664	Y	N	Y	N	Y	N	Y	Y	N	N	Y	6	1	N	Y	Y	N	N	N	N	N	Y	Y	N	N	N	TEM-1B	#N/A	#N/A	#N/A	CTX-M-14
112	LCT-ECM001	SAMN02928419	JPQS01	CHINA	CHINA	HUMAN	HUMAN	SPUTUM; PULMONARY INFECTION	SPUTUM	2013	O89_m	R2	H9	N	Y	#N/A	167	664	Y	N	Y	N	Y	N	Y	Y	N	N	Y	6	1	N	Y	Y	N	N	N	N	N	Y	Y	N	N	N	TEM-1B	#N/A	#N/A	#N/A	CTX-M-14
113	LCT-ECS001	SAMN02928421	JPRV01	CHINA	CHINA	HUMAN	HUMAN	SPUTUM; PULMONARY INFECTION	SPUTUM	2013	O89_m	R2	H9	N	Y	#N/A	167	664	Y	N	Y	N	Y	N	Y	Y	N	N	Y	6	1	N	Y	Y	N	N	N	N	N	Y	Y	N	N	N	TEM-1B	#N/A	#N/A	#N/A	CTX-M-14
114	#N/A	SAMN04917426	LXFJ01	INDIA	INDIA	HUMAN	HUMAN	PUS	PUS	2014	O89_m	R2	H9	N	Y	KP_K16	167	664	Y	Y	N	N	Y	Y	Y	Y	N	N	Y	7	0	N	Y	N	N	N	N	N	N	Y	Y	N	N	N	TEM-1	OXA-1	#N/A	#N/A	CTX-M-15
115	MGH121	SAMN03280205	LEUB01	#N/A	#N/A	HUMAN	HUMAN	#N/A	#N/A	2014	O89_m	R2	H9	N	Y	KP_K20	167	132	Y	N	Y	N	Y	N	Y	Y	N	N	Y	6	1	N	Y	Y	N	N	N	N	N	Y	Y	N	N	N	#N/A	#N/A	#N/A	#N/A	#N/A
116	MS116-1	SAMN00189165	ADTZ01	USA	USA	HUMAN	HUMAN	INTESTINAL TRACT	INTESTINAL	#N/A	O89_m	R2	H9	N	Y	KP_K47	167	741*	N	N	N	N	N	N	N	N	N	N	Y	1	1	N	Y	N	N	Y	N	N	N	Y	Y	N	N	N	TEM-1B	#N/A	#N/A	#N/A	#N/A
117	COR-16	SAMN05828216	MKFR01	CHINA	CHINA	HUMAN	HUMAN	URINE	URINE	2014	O89_m	R2	H9	N	Y	KP_K20	167	2*	Y	Y	Y	N	Y	Y	Y	Y	Y	Y	Y	10	0	N	Y	N	N	N	N	N	N	Y	Y	N	N	N	#N/A	#N/A	#N/A	#N/A	CTX-M-14
118	KPC-TUNISIA	SAMN07630250	NTMD01	TUNISIA	TUNISIA	MEDITERRANEAN MUSSEL	MEDITERRANEAN MUSSEL	#N/A	#N/A	2015	O89_m	R3	H9	N	Y	#N/A	167*	2	Y	Y	Y	Y	Y	N	Y	Y	N	N	Y	8	1	N	Y	N	N	N	N	N	N	Y	Y	N	N	N	TEM-1A	OXA-1; OXA-9	#N/A	#N/A	#N/A
119	CMCEC_NDM_1	SAMN04361562	LSAQ01	INDIA	INDIA	HUMAN	HUMAN	BLOOD	BLOOD	2014	O89_m	R2	H9	N	Y	#N/A	167*	2**	N	N	N	N	N	N	N	N	N	N	Y	1	1	N	N	N	Y	N	N	N	N	Y	Y	N	N	N	TEM-1B	#N/A	#N/A	#N/A	#N/A
120	444	SAMN05928994	MOKJ01	CHINA	CHINA	CHICKEN	BIRD	CAECUM	INTESTINAL	2015	O89_m	R2	H9	N	Y	KP_KL142	617	2	Y	Y	Y	Y	Y	Y	Y	Y	Y	Y	Y	11	0	N	Y	N	N	N	N	N	N	Y	Y	N	N	N	TEM-1B	#N/A	#N/A	#N/A	CTX-M-65
121	455	SAMN05928862	MOFH01	CHINA	CHINA	CHICKEN	BIRD	CLOACAL SWAB	INTESTINAL	2014	O89_m	R2	H9	N	Y	#N/A	617	2	Y	Y	Y	Y	Y	Y	Y	Y	Y	Y	Y	11	0	N	Y	N	N	N	N	N	N	Y	Y	N	N	N	#N/A	#N/A	#N/A	#N/A	CTX-M-55
122	463	SAMN05928866	MOFL01	CHINA	CHINA	CHICKEN	BIRD	CLOACAL SWAB	INTESTINAL	2015	O89_m	R2	H9	N	Y	KP_KL5	617	2	Y	Y	Y	N	Y	N	Y	Y	Y	N	Y	8	1	N	Y	N	N	N	N	N	N	Y	Y	N	N	N	TEM-1B	#N/A	#N/A	#N/A	CTX-M-55
123	507	SAMN05928922	MOHP01	CHINA	CHINA	CHICKEN	BIRD	CLOACAL SWAB	INTESTINAL	2015	O89_m	R2	H10	N	Y	#N/A	617	2	Y	Y	Y	Y	Y	Y	Y	Y	Y	N	Y	10	0	N	Y	N	N	N	N	N	N	Y	Y	N	N	N	TEM-1B	#N/A	#N/A	#N/A	CTX-M-55
124	10270	SAMEA3678975	FAVL01	MEXICO	MEXICO	HUMAN	HUMAN	HEPATIC ABSCESS	HEPATIC ABSCESS	2013	O89_m	R2	H9	N	Y	KP_KL137	617	2	N	N	N	N	N	N	N	N	N	N	Y	1	1	N	Y	N	N	N	N	N	N	Y	Y	N	N	N	#N/A	#N/A	#N/A	#N/A	CTX-M-15
125	908658	SAMN02436873	AXTX01	USA	USA	HUMAN	HUMAN	#N/A	#N/A	2013	O89_m	R2	H9	N	Y	#N/A	617	2	N	N	N	N	Y	N	N	N	N	N	Y	2	1	N	Y	N	N	N	N	N	N	Y	Y	N	N	N	TEM-1B	#N/A	#N/A	#N/A	CTX-M-15
126	50739822	SAMN04158313	LNIE01	NORWAY	NORWAY	HUMAN	HUMAN	WOUND	WOUND	2013	O89_m	R2	H10	N	Y	#N/A	617	2	Y	Y	Y	Y	Y	N	Y	Y	N	N	Y	8	1	N	Y	N	N	N	N	N	N	Y	Y	N	N	N	TEM-1	OXA-10	#N/A	#N/A	CTX-M-15
127	129.H	SAMN07198917	NJAE01	NIGERIA	NIGERIA	HUMAN	HUMAN	#N/A	#N/A	2013	O89_m	R2	H9	N	Y	#N/A	617	2	Y	Y	Y	N	N	Y	N	N	N	N	Y	5	0	N	Y	N	N	N	N	N	N	Y	Y	N	N	N	TEM-1B	OXA-1	#N/A	#N/A	CTX-M-15
128	1099F	SAMN03785468	LNZS01	BRAZIL	BRAZIL	HUMAN	HUMAN	RECTAL SWAB	INTESTINAL	2013	O89_m	R2	H10	N	Y	#N/A	617	2	Y	Y	Y	N	N	N	Y	Y	N	N	Y	6	1	N	Y	N	N	N	N	N	N	Y	Y	N	N	N	TEM-1	#N/A	#N/A	#N/A	CTX-M-8
129	AR_0114	SAMN04014955	CP021732.1; CP021733.1; CP021734.1; CP021735.1	#N/A	#N/A	#N/A	#N/A	CRE	CLINICAL	#N/A	O89_m	R2	H9	N	Y	KP_K35	617	2	Y	Y	N	N	N	N	Y	Y	N	N	Y	5	1	N	Y	N	N	N	N	N	N	Y	Y	N	N	N	TEM-1B	#N/A	#N/A	#N/A	#N/A
130	AUH_IMP202	SAMN06690122	NEDM01	LEBANON	LEBANON	HUMAN	HUMAN	#N/A	#N/A	2013	O89_m	R2	H10	N	Y	N	617	2	Y	Y	Y	N	Y	Y	Y	Y	N	N	Y	8	0	N	Y	N	N	N	N	N	N	Y	Y	N	N	N	#N/A	OXA-1	#N/A	#N/A	CTX-M-15
131	BLOOD-09-0626	SAMN02801847	JSRK01	USA	USA	HUMAN	HUMAN	BLOOD	BLOOD	2009	O89_m	R2	H9	N	Y	#N/A	617	2	Y	N	Y	N	N	Y	Y	Y	N	N	Y	6	0	N	Y	N	N	N	N	N	N	Y	Y	N	N	N	#N/A	OXA-1	#N/A	#N/A	#N/A
132	FDAARGOS_427	SAMN07312471	PDLF01	CANADA: BC	CANADA	HUMAN	HUMAN	URINE	URINE	2015	O89_m	R2	H10	N	Y	KP_K53	617	2	Y	N	Y	N	Y	N	Y	Y	N	N	Y	6	1	N	Y	N	N	N	N	N	N	Y	Y	N	N	N	TEM-1B	#N/A	#N/A	#N/A	#N/A
133	H8	SAMN03252435	CP010172.1; CP010173.1; CP010174.1; CP010175.1	CHINA	CHINA	#N/A	#N/A	RIVER WATER	RIVER WATER	#N/A	O89_m	R2	H17	N	Y	KP_K31	617	2	Y	Y	Y	N	Y	N	Y	Y	N	N	Y	7	1	N	Y	N	N	N	N	N	N	Y	Y	N	N	N	TEM-1B	#N/A	#N/A	#N/A	CTX-M-15
134	IBUN9016YEC	SAMN06052009	NCAC01	COLOMBIA	COLOMBIA	PIG	PIG	DRAG SWAB	DRAG SWAB	2014	O89_m	R2	H9	N	Y	N	617	2	Y	Y	Y	N	N	N	Y	Y	N	N	Y	6	1	N	Y	N	N	N	N	N	N	Y	Y	N	N	N	TEM-1B	#N/A	#N/A	#N/A	CTX-M-15
135	MOD1-EC6042	SAMN05439469	NTPC01	USA: CA	USA	DOG	DOG	URINE	URINE	2010	O89_m	R2	H10	N	Y	#N/A	617	2	Y	Y	Y	N	N	Y	Y	Y	N	N	Y	7	0	N	Y	N	N	N	N	N	N	Y	Y	N	N	N	#N/A	OXA-1	#N/A	#N/A	CTX-M-15
136	ST-617:E020	SAMN06106847	NXJB01	SOUTH AFRICA	SOUTH AFRICA	HUMAN	HUMAN	#N/A	#N/A	2013	O89_m	R2	H10	N	Y	#N/A	617*	2	Y	Y	Y	N	Y	Y	Y	Y	N	N	Y	8	0	N	Y	N	N	N	N	N	N	Y	Y	N	N	N	TEM-1B	OXA-1	#N/A	#N/A	CTX-M-15
137	ST-617:E019	SAMN06106906	NXLG01	SOUTH AFRICA	SOUTH AFRICA	HUMAN	HUMAN	#N/A	#N/A	2013	O89_m	R2	H10	N	P	#N/A	617*	2	Y	Y	Y	N	Y	Y	Y	Y	N	N	Y	8	0	N	Y	N	N	N	N	N	N	Y	Y	N	N	N	#N/A	OXA-1	#N/A	#N/A	CTX-M-15
138	228	SAMN04009869	LIVG01	TANZANIA	TANZANIA	HUMAN	HUMAN	#N/A	#N/A	2015	O89_m	R2	H10	N	Y	#N/A	617	741	Y	Y	Y	N	Y	Y	Y	Y	N	N	Y	8	0	N	Y	N	N	N	N	N	N	Y	Y	N	N	N	TEM-1	OXA-1	#N/A	#N/A	#N/A
139	9_ESCO_CA-NL Z0241A	SAMN05977328	MPHX01	NETHERLANDS	NETHERLANDS	HUMAN	HUMAN	FAECES	INTESTINAL	2011	O89_m	R2	H9	N	Y	#N/A	617	741	Y	N	Y	N	N	N	Y	N	N	N	N	3	1	N	Y	N	N	N	N	N	N	Y	Y	N	N	N	#N/A	#N/A	#N/A	#N/A	#N/A
140	MRSN352231	SAMN06029893	CP018103.1; CP018108.1; CP018107.1; CP018105.1; CP018106.1; CP018104.1	GERMANY	GERMANY	HUMAN	HUMAN	#N/A	#N/A	2016	O89_m	R2	H9	N	Y	#N/A	617	741	Y	Y	Y	N	Y	N	Y	Y	N	Y	Y	8	1	N	Y	N	N	N	N	N	N	Y	Y	N	N	N	TEM-1B	#N/A	CARB-2	#N/A	CTX-M-15
141	MRSN346638	SAMN06029895	CP018115.1; CP018116.1; CP018120.1; CP018119.1; CP018118.1; CP018117.1	USA	USA	HUMAN	HUMAN	#N/A	#N/A	2016	O89_m	R2	H9	N	Y	#N/A	617	741	Y	Y	Y	N	Y	N	Y	Y	N	Y	Y	8	1	N	Y	N	N	N	N	N	N	Y	Y	N	N	N	TEM-1B	#N/A	CARB-2	#N/A	CTX-M-15
142	MRSN346355	SAMN06029896	CP018121.1; CP018122.1; CP018126.1; CP018125.1; CP018124.1; CP018123.1	USA	USA	HUMAN	HUMAN	#N/A	#N/A	2016	O89_m	R2	H9	N	Y	#N/A	617	741	Y	Y	Y	N	Y	N	Y	Y	N	Y	Y	8	1	N	Y	N	N	N	N	N	N	Y	Y	N	N	N	TEM-1B	#N/A	CARB-2	#N/A	CTX-M-15
143	MRSN346595	SAMN06029894	CP018109.1; ; CP018110.1; CP018114.1; CP018113.1; CP018112.1; CP018111.1	USA	USA	HUMAN	HUMAN	#N/A	#N/A	2016	O89_m	R2	H9	N	Y	#N/A	617	741	Y	Y	Y	N	Y	N	Y	Y	N	Y	Y	8	1	N	Y	N	N	N	N	N	N	Y	Y	N	N	N	TEM-1B	#N/A	CARB-2	#N/A	CTX-M-15
144	#N/A	SAMN03263615	JWHS01	INDIA	INDIA	HUMAN	HUMAN	PUS	PUS	2012	O89_m	R2	H10	N	Y	#N/A	617	741	Y	N	Y	N	Y	N	Y	Y	N	N	Y	6	1	N	Y	N	N	N	N	N	N	Y	Y	N	N	N	#N/A	#N/A	#N/A	#N/A	#N/A
145	#N/A	SAMN05786721	MJDK01	INDIA	INDIA	HUMAN	HUMAN	PUS	PUS	2014	O89_m	R2	H9	N	Y	KP_KL127	617	741	Y	Y	Y	N	Y	Y	Y	Y	N	N	Y	8	0	N	Y	N	N	N	N	N	N	Y	Y	N	N	N	TEM-33	OXA-1	#N/A	#N/A	CTX-M-15
146	UPEC-99	SAMN02802195	JSFQ01	USA	USA	HUMAN	HUMAN	URINE	URINE	2011	O89_m	R2	H10	N	Y	KP_KL127	617	741	Y	Y	N	N	Y	Y	Y	Y	N	N	Y	7	0	N	Y	N	N	N	N	N	N	Y	Y	N	N	N	#N/A	OXA-1	#N/A	#N/A	CTX-M-15
147	MOD1-EC5117	SAMN04279450	NLRX01	USA	USA	HUMAN	HUMAN	INTESTINE	INTESTINAL	2006	O89_m	R2	H9	N	Y	N	617	UNKNOWN	Y	Y	Y	Y	N	Y	Y	N	Y	N	Y	8	0	N	Y	N	N	N	N	N	N	Y	Y	N	N	N	TEM-1B	OXA-1	#N/A	#N/A	#N/A
148	1223	SAMN07618122	CP023383.1; CP023384.1; CP023385.1	UK	UK	DOG	DOG	#N/A	#N/A	2002	O89_m	R2	H9	N	Y	KP_K47	744	2	Y	Y	Y	N	Y	N	Y	Y	N	N	Y	7	1	N	N	N	N	N	N	N	N	N	N	N	N	N	#N/A	#N/A	#N/A	#N/A	#N/A
149	105547	SAMN03076174	LOJM01	USA	USA	HUMAN	HUMAN	WOUND	WOUND	2009	O89_m	R2	H9	N	Y	KP_K47	744	2	Y	Y	Y	N	Y	Y	Y	Y	N	N	Y	8	0	Y	Y	N	N	N	N	N	N	Y	Y	N	N	N	TEM-1B	OXA-1	#N/A	#N/A	CTX-M-15
150	2-210-07_S3_C1	SAMN02687540	JNQH01	TANZANIA	TANZANIA	HUMAN	HUMAN	FAECES	INTESTINAL	2009	O89_m	R2	H9	N	Y	KP_K47	744	2	Y	Y	Y	N	Y	N	Y	Y	N	N	Y	7	1	N	N	N	N	N	N	N	N	N	N	N	N	N	TEM-1B	#N/A	#N/A	#N/A	#N/A
151	37_SBOY	SAMN03197560	JVJU01	USA	USA	HUMAN	HUMAN	#N/A	#N/A	#N/A	O89_m	R2	H10	N	Y	KP_K53	744	2	Y	Y	Y	N	Y	N	Y	Y	N	N	Y	7	1	Y	Y	N	N	N	N	N	N	Y	Y	N	N	N	TEM-1B	#N/A	#N/A	#N/A	#N/A
152	E003	SAMN06106846	NXIZ01	SOUTH AFRICA	SOUTH AFRICA	HUMAN	HUMAN	BLOOD	BLOOD	2013	O89_m	PP	H9	N	Y	#N/A	744	2	Y	Y	Y	N	N	N	Y	Y	N	N	Y	6	1	Y	Y	N	N	N	N	N	N	Y	Y	N	N	N	#N/A	#N/A	#N/A	#N/A	#N/A
153	ECPX6	SAMN07732097	PDMS01	BRAZIL	BRAZIL	MARINE FISH	MARINE FISH	CLOACA	INTESTINAL	2016	O89_m	R2	H10	N	Y	#N/A	744	2	Y	Y	Y	N	Y	N	Y	Y	N	N	Y	7	1	Y	Y	N	N	N	N	N	N	Y	Y	N	N	N	TEM-1B	#N/A	#N/A	#N/A	CTX-M-2
154	GMR-RA-346.16	SAMN05792030	MVPM01	COLOMBIA	COLOMBIA	HUMAN	HUMAN	#N/A	#N/A	2016	O89_m	R2	H9	N	Y	N	744	2	Y	Y	N	N	N	Y	Y	Y	N	Y	Y	7	0	Y	Y	N	N	N	N	N	N	Y	Y	N	N	N	#N/A	#N/A	#N/A	#N/A	#N/A
155	GN05625	SAMN04393284	LVSN01	USA	USA	HUMAN	HUMAN	BLOOD	BLOOD	2013	O89_m	R2	H9	N	Y	KP_K47	744	2	Y	Y	Y	N	Y	N	Y	Y	N	N	Y	7	1	Y	Y	N	N	N	N	N	N	Y	Y	N	N	N	#N/A	#N/A	#N/A	#N/A	CTX-M-55
156	KCJK3864	SAMN05232919	NTDR01	USA: FL	USA	COW (CALF)	COW	FAECES	INTESTINAL	2015	O89_m	R2	H9	N	Y	#N/A	744	2	Y	Y	Y	N	Y	N	Y	Y	N	N	Y	7	1	Y	Y	N	N	N	N	N	N	Y	Y	N	N	N	TEM-1A	#N/A	#N/A	#N/A	CTX-M-1
157	KCJK3886	SAMN05232928	NTDS01	USA: FL	USA	COW (CALF)	COW	FAECES	INTESTINAL	2015	O89_m	R2	H9	N	Y	#N/A	744	2	Y	Y	Y	N	Y	N	Y	Y	N	N	Y	7	1	Y	Y	N	N	N	N	N	N	Y	Y	N	N	N	TEM-1A	#N/A	#N/A	#N/A	CTX-M-1
158	KCJK3889	SAMN05232927	NTDT01	USA: FL	USA	COW (CALF)	COW	FAECES	INTESTINAL	2015	O89_m	R2	H9	N	Y	KP_KL57	744	2	Y	Y	Y	N	Y	N	Y	Y	N	N	Y	7	1	Y	Y	N	N	N	N	N	N	Y	Y	N	N	N	TEM-1A	#N/A	#N/A	#N/A	CTX-M-1
159	KCJK3893	SAMN05232922	NTDU01	USA: FL	USA	COW (CALF)	COW	FAECES	INTESTINAL	2015	O89_m	R2	H9	N	Y	KP_KL57	744	2	Y	Y	Y	N	Y	N	Y	Y	N	N	Y	7	1	Y	Y	N	N	N	N	N	N	Y	Y	N	N	N	TEM-1A	#N/A	#N/A	#N/A	CTX-M-1
160	KCJK3909	SAMN05232923	NTDV01	USA: FL	USA	COW (CALF)	COW	FAECES	INTESTINAL	2015	O89_m	R2	H9	N	Y	KP_KL57	744	2	Y	Y	Y	N	Y	N	Y	Y	N	N	Y	7	1	Y	Y	N	N	N	N	N	N	Y	Y	N	N	N	TEM-1A	#N/A	#N/A	#N/A	CTX-M-1
161	KCJK3910	SAMN05232925	NTDW01	USA: FL	USA	COW (CALF)	COW	FAECES	INTESTINAL	2015	O89_m	R2	H9	N	Y	KP_KL57	744	2	Y	Y	Y	N	Y	N	Y	Y	N	N	Y	7	1	Y	Y	N	N	N	N	N	N	Y	Y	N	N	N	TEM-1A	#N/A	#N/A	#N/A	CTX-M-1
162	KCJK3920	SAMN05232921	NTDY01	USA: FL	USA	COW (CALF)	COW	FAECES	INTESTINAL	2015	O89_m	R2	H9	N	Y	KP_KL57	744	2	Y	Y	Y	N	Y	N	Y	Y	N	N	Y	7	1	Y	Y	N	N	N	N	N	N	Y	Y	N	N	N	TEM-1A	#N/A	#N/A	#N/A	CTX-M-1
163	KCJK4937	SAMN05410045	NTET01	USA: FL	USA	#N/A	#N/A	FAECES	INTESTINAL	2015	O89_m	R2	H9	N	Y	#N/A	744	2	Y	Y	Y	N	N	N	Y	Y	N	N	Y	6	1	Y	Y	N	N	N	N	N	N	Y	Y	N	N	N	#N/A	#N/A	#N/A	#N/A	CTX-M-55
164	MOD1-EC6005	SAMN05439423	NMFH01	USA: NY	USA	CANIS LUPUS FAMILIARIS	DOG	COLON	INTESTINAL	2010	O89_m	R2	H37	N	Y	KP_K53	744	2	Y	Y	Y	N	Y	N	Y	Y	N	N	Y	7	1	Y	Y	N	N	N	N	N	N	Y	Y	N	N	N	TEM-1B	#N/A	#N/A	#N/A	#N/A
165	SHEEP33	SAMN04376842	LVQC01	CHINA	CHINA	SHEEP	SHEEP	FAECES	INTESTINAL	2013	O89_m	R2	H9	N	Y	KP_K47	744	2	Y	Y	Y	N	N	N	Y	N	N	N	Y	5	1	Y	Y	N	N	N	N	N	N	Y	Y	N	N	N	TEM-1	#N/A	#N/A	#N/A	CTX-M-55
166	SHEEP35	SAMN04376844	LVQE01	CHINA	CHINA	SHEEP	SHEEP	FAECES	INTESTINAL	2013	O89_m	R2	H9	N	Y	KP_K47	744	2	Y	Y	Y	N	N	N	Y	N	N	N	Y	5	1	Y	Y	N	N	N	N	N	N	Y	Y	N	N	N	#N/A	#N/A	#N/A	#N/A	CTX-M-55
167	ST744_EC36	SAMN06266496	MUGF01	PORTUGAL	PORTUGAL	HUMAN	HUMAN	URINE	URINE	2016	O89_m	R2	H10	N	Y	KP_K53	744	2	Y	Y	Y	N	Y	Y	Y	Y	N	Y	Y	9	0	Y	Y	N	N	N	N	N	N	Y	Y	N	N	N	#N/A	OXA-9	#N/A	#N/A	#N/A
168	SWINE29	SAMN04376767	LVNF01	CHINA	CHINA	PIG	PIG	RECTUM	INTESTINAL	2012	O89_m	R2	H9	N	Y	KP_K63	744	2	Y	Y	Y	N	N	Y	Y	Y	N	Y	N	7	0	Y	Y	N	N	N	N	N	N	Y	Y	N	N	N	#N/A	#N/A	#N/A	#N/A	#N/A
169	SWINE52	SAMN04376790	LVOC01	CHINA	CHINA	PIG	PIG	RECTUM	INTESTINAL	2012	O89_m	R2	H9	N	Y	#N/A	744	2	Y	Y	Y	N	N	Y	Y	Y	N	Y	Y	8	0	Y	Y	N	N	N	N	N	N	Y	Y	N	N	N	TEM-1	#N/A	#N/A	#N/A	#N/A
170	SWINE60	SAMN04376798	LVOK01	CHINA	CHINA	PIG	PIG	RECTUM	INTESTINAL	2012	O89_m	R2	H9	N	Y	#N/A	744	2	Y	Y	Y	N	N	Y	Y	Y	N	Y	N	7	0	Y	Y	N	N	N	N	N	N	Y	Y	N	N	N	#N/A	#N/A	#N/A	#N/A	#N/A
171	1220_SBOY	SAMN03197185	JVYF01	USA	USA	HUMAN	HUMAN	#N/A	#N/A	#N/A	O89_m	R2	H9	N	Y	#N/A	744	2*	Y	Y	Y	N	Y	N	Y	Y	N	N	Y	7	1	Y	Y	N	N	N	N	N	N	Y	Y	N	N	N	TEM-1B	#N/A	#N/A	#N/A	#N/A
172	105433	SAMN03076177	LORF01	USA	USA	HUMAN	HUMAN	WOUND	WOUND	2007	O89_m	R2	H21	N	Y	KP_K53	1284	500	Y	Y	Y	N	N	Y	Y	Y	N	N	Y	7	0	N	Y	N	N	N	N	N	N	Y	Y	N	N	N	#N/A	OXA-1	#N/A	#N/A	CTX-M-15
173	260_SBOY	SAMN03197453	JVNX01	USA	USA	HUMAN	HUMAN	#N/A	#N/A	#N/A	O89_m	R2	H21	N	Y	#N/A	1284	500	Y	Y	Y	N	Y	Y	Y	Y	N	N	Y	8	0	N	Y	N	N	N	N	N	N	Y	Y	N	N	N	#N/A	OXA-1	#N/A	#N/A	CTX-M-15
174	1196_ECOL	SAMN03197156	JVZI01	USA	USA	HUMAN	HUMAN	#N/A	#N/A	#N/A	O89_m	R2	H21	N	Y	#N/A	1284	500	Y	Y	Y	N	Y	Y	Y	Y	N	N	Y	8	0	N	Y	N	N	N	N	N	N	Y	Y	N	N	N	#N/A	OXA-1	#N/A	#N/A	CTX-M-15
175	AR_0137	SAMN04014978	CP021879.1; CP021880.1; CP021881.1; CP021882.1	#N/A	#N/A	#N/A	#N/A	CRE	CLINICAL	#N/A	O89_m	R2	H21	N	Y	KP_KL137	1284	500	Y	Y	Y	N	Y	Y	Y	Y	N	N	Y	8	0	N	Y	N	N	N	N	N	N	Y	Y	N	N	N	TEM-1A	OXA-1; OXA-9	#N/A	#N/A	CTX-M-15
176	AUH_IMP147	SAMN06279413	MUBI01	LEBANON	LEBANON	HUMAN	HUMAN	#N/A	#N/A	2012	O89_m	R2	H21	N	Y	#N/A	1284	500	Y	Y	Y	N	Y	Y	Y	Y	N	N	Y	8	0	N	Y	N	N	N	N	N	N	Y	Y	N	N	N	#N/A	OXA-1	#N/A	#N/A	CTX-M-15
177	ICBECAM12	SAMN06349193	MWIS01	BRAZIL	BRAZIL	SEA WATER	SEA WATER	SEA WATER	SEA WATER	2016	O89_m	R2	H9	N	Y	N	1284	500	Y	Y	N	N	Y	Y	Y	Y	N	N	Y	7	0	N	Y	N	N	N	N	N	N	Y	Y	N	N	N	#N/A	OXA-1	#N/A	#N/A	CTX-M-15
178	AZ155	SAMN05511168	CP019005.1; CP019002.1; CP019003.1; CP019004.1; CP019001.1	CHINA	CHINA	HUMAN	HUMAN	#N/A	#N/A	2013	O89_m	R2	H4	N	Y	#N/A	44	2	Y	Y	Y	N	Y	N	Y	N	N	N	Y	6	1	N	Y	N	N	N	N	N	Y	Y	Y	N	N	N	#N/A	#N/A	#N/A	#N/A	#N/A
179	ST-44	SAMN03473297	LAXC01	USA	USA	HUMAN	HUMAN	#N/A	#N/A	#N/A	O89_m	R2	H4	N	Y	#N/A	44	2	Y	Y	Y	N	Y	Y	Y	Y	Y	N	Y	9	0	N	Y	N	N	N	N	N	Y	Y	Y	N	N	N	#N/A	OXA-1	#N/A	#N/A	CTX-M-15
180	BWH49	SAMN03280195	LETS01	USA	USA	HUMAN	HUMAN	#N/A	#N/A	2014	O89_m	R2	H4	N	Y	#N/A	5300	2*	Y	N	N	N	Y	N	Y	N	N	N	Y	4	1	N	Y	N	N	N	N	N	Y	Y	Y	N	N	N	TEM-1B	#N/A	#N/A	#N/A	#N/A
181	BWH50	SAMN03280196	LETT01	USA	USA	HUMAN	HUMAN	#N/A	#N/A	2014	O89_m	R2	H4	N	Y	#N/A	5300	2*	Y	N	Y	N	Y	N	Y	N	N	N	Y	5	1	N	Y	N	N	N	N	N	Y	Y	Y	N	N	N	TEM-1B	#N/A	#N/A	#N/A	#N/A
182	5936	SAMN07137387	NHQE01	CANADA	CANADA	BOINE	COW	MANURE	INTESTINAL	2015	O89_m	R2	H9	N	Y	N	4981	741	Y	Y	Y	N	N	Y	Y	Y	N	N	Y	7	0	N	Y	N	N	N	N	N	N	Y	Y	N	N	N	TEM-1B	#N/A	#N/A	#N/A	CTX-M-15
183	CH611_ECO	SAMN05969695	CP017980.1; CP017981.1	CHINA	CHINA	HUMAN	HUMAN	URINE	URINE	2015	O89_m	R2	H9	N	Y	KP_K60	4981	741	N	N	N	N	Y	N	N	N	N	N	Y	2	1	N	Y	N	N	N	N	N	N	Y	Y	N	N	N	TEM-1B	#N/A	#N/A	#N/A	CTX-M-15
184	504662	SAMN04420770	LRLL01	INDIA	INDIA	HUMAN	HUMAN	FAECES; DIARRHOEA	INTESTINAL	2007	O89_m	R2	H33	N	Y	KP_K16	694	2	N	N	N	N	N	N	N	N	N	N	N	0	1	N	Y	N	N	N	N	N	N	Y	Y	N	N	N	#N/A	#N/A	#N/A	#N/A	#N/A
185	GMR-RA-372.16	SAMN05792031	MVPL01	COLOMBIA	COLOMBIA	HUMAN	HUMAN	TISSUE RIGHT TOE	TISSUE RIGHT TOE	2016	O89_m	R2	H10	N	Y	#N/A	1263	2	Y	Y	Y	N	Y	N	Y	Y	N	Y	Y	8	1	N	Y	N	N	N	N	Y	N	Y	Y	N	N	N	TEM-1B	#N/A	#N/A	#N/A	#N/A
186	F2_30	SAMEA104140511	FZGU01	#N/A	#N/A	PIG	PIG	RECTAL SWAB	INTESTINAL	2007	O89_m	R2	H9	N	Y	KP_K55	3572	2	Y	N	Y	N	N	N	Y	Y	N	N	Y	5	0	N	N	N	N	N	N	N	N	N	N	N	N	N	TEM-1B	#N/A	#N/A	#N/A	#N/A
187	LH57	SAMN07318474	NKYM01	LAOS	LAOS	HUMAN	HUMAN	FAECES	INTESTINAL	2014	O89_m	R2	H37	N	Y	N	3997	2	Y	Y	Y	N	N	Y	Y	Y	N	Y	Y	8	0	N	Y	N	N	N	N	N	N	Y	Y	N	N	N	TEM-1B	#N/A	#N/A	#N/A	#N/A
188	MOD1-EC6609	SAMN04992439	#N/A	MEXICO	MEXICO	HUMAN	HUMAN	FAECES	INTESTINAL	1991	O89_m	R2	H9	N	Y	#N/A	5265	2	N	N	Y	N	N	N	N	N	N	N	Y	2	0	N	N	N	N	N	N	N	N	N	N	N	N	N	TEM-1B	#N/A	#N/A	#N/A	#N/A
189	MOD1-EC6897	SAMN04992263	NOOU01	USA: ND	USA	MINS	MINK	FAECES	INTESTINAL	1997	O89_m	R2	H9	N	Y	KP_KL57	UNKNOWN*	2	Y	N	Y	N	N	N	Y	Y	N	N	Y	5	0	N	N	N	N	N	N	N	N	N	N	N	N	N	TEM-1B	#N/A	#N/A	#N/A	#N/A
190	MOD1-EC6397	SAMN04993014	NLYL01	NEW ZEALAND	NEW ZEALAND	SHEEP	SHEEP	CEREBROSPINAL FLUID	CEREBROSPINAL FLUID	1988	O89_m	R2	H37	N	Y	#N/A	34	638	Y	N	Y	N	N	N	Y	N	N	N	N	3	0	N	N	N	N	N	N	N	N	N	N	N	N	N	#N/A	#N/A	#N/A	#N/A	#N/A
191	WCHEC13-8	SAMN03083281	LCWG01	CHINA	CHINA	HUMAN	HUMAN	ABDOMINAL EFFUSION	ABDOMINAL	2012	O89_m	R2	H21	N	Y	#N/A	3835	500	Y	Y	Y	N	Y	Y	Y	Y	N	N	Y	8	0	N	Y	N	N	N	N	N	N	Y	Y	N	N	N	#N/A	OXA-1	#N/A	LEN-12	CTX-M-15
192	CMCEC_NDM_2	SAMN04361563	LSAP01	INDIA	INDIA	HUMAN	HUMAN	BLOOD	BLOOD	2014	O89_m	R2	H5	N	P1	#N/A	UNKNOWN*	2*	Y	Y	Y	N	Y	Y	Y	Y	N	N	Y	8	0	N	N	N	Y	N	N	N	N	Y	Y	N	N	N	#N/A	OXA-1	#N/A	#N/A	CTX-M-15
193	EC590	SAMN05252777	CP016182.2	MALAYSIA	MALAYSIA	HUMAN	HUMAN	URINE	URINE	2013	O89_m	R2	H10	N	P2	KP_K53	744	2	Y	N	Y	N	Y	N	Y	Y	N	Y	Y	7	1	Y	Y	N	N	N	N	N	N	Y	Y	N	N	N	TEM-1B	#N/A	#N/A	#N/A	#N/A
194	1221_SBOY	SAMN03197186	JVYE01	USA	USA	HUMAN	HUMAN	#N/A	#N/A	#N/A	O89_m	R2	H9	N	P3	KP_KL57	744	2*	Y	Y	Y	N	Y	N	Y	Y	N	N	Y	7	1	Y	Y	N	N	N	N	N	N	Y	Y	N	N	N	TEM-1B	#N/A	#N/A	#N/A	#N/A
195	SWINE46	SAMN04376784	LVNW01	CHINA	CHINA	PIG	PIG	RECTUM	INTESTINAL	2012	O89_m	R2	H9	N	P3	#N/A	209*	2	Y	Y	Y	Y	Y	Y	Y	Y	N	N	Y	9	0	N	Y	N	N	N	N	N	N	Y	Y	N	N	N	TEM-1	OXA-1	#N/A	#N/A	#N/A
196	MOD1-EC5091	SAMN04279428	NLSW01	USA	USA	HUMAN	HUMAN	INTESTINE	INTESTINAL	2006	O89_m	R2	H10	N	P4	N	10	2	Y	N	N	N	N	N	Y	Y	N	N	Y	4	1	N	Y	Y	N	N	N	N	N	Y	Y	N	N	N	TEM-1B	#N/A	#N/A	#N/A	#N/A
197	MS175-1	SAMN00189173	ADUB01	USA	USA	HUMAN	HUMAN	INTESTINAL TRACT	INTESTINAL	#N/A	O89_m	R2	H9	N	A1	KP_KL5	167	664	Y	Y	Y	N	N	N	Y	Y	N	N	Y	6	1	N	Y	Y	N	N	N	N	N	Y	Y	N	N	N	TEM-1B	OXA-1	#N/A	#N/A	#N/A
198	5CRE51	SAMN06828737	CP021175.1; CP021176.1; CP021177.1	TAIWAN	TAIWAN	HUMAN	HUMAN	URINE	URINE	2016	O89_m	R2	H10	N	A2	#N/A	617	741	Y	Y	Y	N	N	N	Y	Y	Y	Y	Y	8	1	N	Y	N	N	N	N	N	N	Y	Y	N	N	N	#N/A	#N/A	#N/A	#N/A	CTX-M-65
199	75	SAMN02428993	AJWT01	USA	USA	HUMAN	HUMAN	ILEUM	INTESTINAL	2006	O89_m	R2	H10	N	A3P	#N/A	10	2	Y	N	N	N	N	N	Y	Y	N	N	N	3	1	N	Y	N	N	N	N	N	N	Y	Y	N	N	N	#N/A	#N/A	#N/A	#N/A	#N/A
200	RC2-007	SAMEA45274168	FUEI01	MEXICO	MEXICO	PIG	PIG	FARM	FARM	2015	O89_m	R2	H9	N	A4P	KP_K63	744	2	Y	Y	Y	N	Y	N	Y	Y	N	Y	Y	8	1	Y	Y	N	N	N	N	N	N	Y	Y	N	N	N	TEM-1B	#N/A	#N/A	#N/A	CTX-M-55
201	CH613_ECO	SAMN05425592	MCRE01	CHINA	CHINA	HUMAN	HUMAN	URINE	URINE	2015	O89_m	R2	H10	N	A5P	#N/A	10	2	Y	Y	Y	Y	Y	Y	Y	Y	N	Y	Y	10	0	N	Y	N	N	N	N	N	N	Y	Y	N	N	N	TEM-1B	OXA-1	#N/A	#N/A	#N/A
202	FC10276	SAMN06973355	NIIC01	CHINA	CHINA	HUMAN	HUMAN	#N/A	#N/A	2013	O89_m	R2	H9	N	A6I	N	617	2	Y	N	Y	N	N	Y	Y	Y	N	N	Y	6	0	N	Y	N	N	N	N	N	N	Y	Y	N	N	N	TEM-1B	#N/A	#N/A	#N/A	CTX-M-3
203	MOD1-EC5572	SAMN05440367	NLLB01	USA	USA	CHICKEN	BIRD	FAECES	INTESTINAL	1979	O89 reference	R3	H10	Y	N	N	6548	UNKNOWN*	Y	N	N	N	N	N	N	N	N	N	N	1	0	N	N	N	N	N	N	N	N	N	N	N	N	N	#N/A	#N/A	#N/A	#N/A	#N/A
204	MOD1-EC5571	SAMN05440368	NLLC01	USA	USA	CHICKEN	BIRD	FAECES	INTESTINAL	1979	O89 reference	R3	H10	Y	N	N	6548	UNKNOWN*	Y	N	N	N	N	N	N	N	N	N	N	1	0	N	N	N	N	N	N	N	N	N	N	N	N	N	#N/A	#N/A	#N/A	#N/A	#N/A
205	R424	SAMN06392865	ADMR01	#N/A	#N/A	#N/A	#N/A	#N/A	#N/A	#N/A	O89 reference	R2	H10	Y	N	#N/A	34	638*	Y	N	N	N	N	N	N	N	N	N	N	1	0	N	N	N	N	N	N	N	N	N	N	N	N	N	#N/A	#N/A	#N/A	#N/A	#N/A
206	ECOR19	SAMN05004066	LYAR01	USA	USA	CELEBESE APE	CELEBESE APE	#N/A	#N/A	#N/A	O89 reference	R1	H5	Y	N	#N/A	48	132	Y	N	Y	N	N	N	Y	N	N	N	N	3	0	N	N	N	N	N	N	N	N	N	N	N	N	N	#N/A	#N/A	#N/A	#N/A	#N/A
207	MOD1-EC5510	SAMN05440409	NLNG01	USA	USA	BOVINE	COW	INTESTINE	INTESTINAL	1976	O89 reference	R3	H38	Y	N	N	154	338	N	N	N	N	N	N	N	N	N	N	N	0	0	N	N	N	N	N	N	N	N	N	N	N	N	N	#N/A	#N/A	#N/A	#N/A	#N/A
208	MOD1-EC6904	SAMN04992270	NMNW01	USA: PA	USA	HORSE	HORSE	COLON	INTESTINAL	1997	O89 reference	R3	H38	Y	N	#N/A	154	338	N	N	N	N	N	N	N	N	N	N	N	0	0	N	N	N	N	N	N	N	N	N	N	N	N	N	#N/A	#N/A	#N/A	#N/A	#N/A
209	MOD1-EC6941	SAMN04992307	NOOD01	USA: PA	USA	COW	COW	FAECES	INTESTINAL	1997	O89 reference	R3	H38	Y	N	#N/A	154	338	N	N	N	N	N	N	N	N	N	N	N	0	0	N	N	N	N	N	N	N	N	N	N	N	N	N	#N/A	#N/A	#N/A	#N/A	#N/A
210	MOD1-EC5927	SAMN05464479	NKUS01	USA: PA	USA	PIG	PIG	PLEURAL CAVITY	PLEURAL CAVITY	1983	O89 reference	R3	H38	Y	N	#N/A	154	UNKNOWN*	N	N	N	N	N	N	N	N	N	N	N	0	0	N	N	N	N	N	N	N	N	N	N	N	N	N	#N/A	#N/A	#N/A	#N/A	#N/A
211	MOD1-EC6581	SAMN04992411	NMML01	BRAZIL	BRAZIL	HUMAN	HUMAN	FAECES	INTESTINAL	1990	O89 reference	R3	H5	Y	N	#N/A	2067	UNKNOWN	Y	N	N	N	N	N	N	N	N	N	N	1	0	N	N	N	N	N	N	N	N	N	N	N	N	N	#N/A	#N/A	#N/A	#N/A	#N/A
212	MOD1-EC5537	SAMN05452876	NLMH01	USA	USA	BOVINE	COW	FAECES	INTESTINAL	1978	O89 reference	R3	H38	Y	N	N	6516	338	Y	N	Y	N	N	N	Y	N	N	N	Y	4	0	N	N	N	N	N	N	N	N	N	N	N	N	N	TEM-1B	#N/A	#N/A	#N/A	#N/A
213	NCTC9089	SAMEA3403041	#N/A	DENMARK	DENMARK	#N/A	#N/A	#N/A	#N/A	1952	O89 reference	R3	H16	Y	N	#N/A	UNKNOWN*	512*	N	N	N	N	N	N	N	N	N	N	N	0	0	N	N	N	N	N	N	N	N	N	N	N	N	N	#N/A	#N/A	#N/A	#N/A	#N/A
214	MN067	SAMN05853518	MKQI01	INDIA	INDIA	HUMAN	HUMAN	STOOL	INTESTINAL	2013	O89_O63_O83(WZX)	R2	H20_H21_H32	Y	Y	#N/A	10	UNKNOWN**	Y	Y	Y	N	Y	Y	Y	Y	N	N	Y	8	0	N	N	N	N	N	N	N	N	Y	N	N	N	N	TEM-1B	#N/A	#N/A	#N/A	CTX-M-15
215	EC160090	SAMN05510674	MCNL01001789.1	CHINA	CHINA	HUMAN	HUMAN	FAECES	INTESTINAL	2016	O89_O25	R2	H4_H8_H9	Y	Y	KP_K47	UNKNOWN***	UNKNOWN***	Y	Y	Y	N	Y	Y	Y	Y	N	Y	Y	9	0	Y	Y	N	N	N	N	N	N	N	N	N	N	N	#N/A	OXA-1	#N/A	#N/A	CTX-M-14; CTX-M-55
216	EC161006	SAMN05832830	MKIS01000217.1	CHINA	CHINA	HUMAN	HUMAN	FAECES	INTESTINAL	2016	O89_O25	R1_RNK	H4_H8_H9	Y	Y	KP_K47	UNKNOWN***	UNKNOWN***	Y	Y	Y	N	Y	Y	Y	Y	N	Y	Y	9	0	Y	Y	N	N	N	N	N	N	N	N	N	N	N	#N/A	OXA-1	#N/A	#N/A	CTX-M-14; CTX-M-55
[truncated: 5 more columns]
