# Supplementary material for: Variant O89 O-Antigen of E. coli Is Associated With Group 1 Capsule Loci and Multidrug Resistance
Source: Front Microbiol. 2018 Aug 31;9:2026. doi: 10.3389/fmicb.2018.02026 (PMC6128206; doi:10.3389/fmicb.2018.02026)
Supplement: Supplementary file 4 [file Data_Sheet_2.XLSX]

## Sheet: peptideEvidence
Modifications	Mass	Charge	m/z	Mass error [ppm]	Mass error [Da]	Score	Delta score	Intensity	Length	Missed cleavages	Sequence	Modified sequence	Leading razor protein
Unmodified	1111.62	2	556.819	411560	229.16	175.91	111.09	27112000	10	0	EIVLVTHSSK	_EIVLVTHSSK_	26561hc_01663
Unmodified	1111.62	3	371.549	411190	152.78	61.815	31.087	88614000	10	0	EIVLVTHSSK	_EIVLVTHSSK_	26561hc_01663
Unmodified	1185.58	2	593.798	192960	114.58	103.31	66.978	894720000	11	0	EPMVAEGQVAR	_EPMVAEGQVAR_	26561hc_01663
Unmodified	1185.58	2	593.798	192960	114.58	123.11	82.76	58341000	11	0	EPMVAEGQVAR	_EPMVAEGQVAR_	26561hc_01663
Unmodified	1284.73	3	429.25	355910	152.78	75.088	42.027	2191300000	12	0	IQLTDAIAELAK	_IQLTDAIAELAK_	26561hc_01663
Unmodified	1284.73	2	643.372	356190	229.16	92.792	76.901	2584800000	12	0	IQLTDAIAELAK	_IQLTDAIAELAK_	26561hc_01663
Unmodified	1284.73	2	643.372	356190	229.16	137.16	102.35	36322000	12	0	IQLTDAIAELAK	_IQLTDAIAELAK_	26561hc_01663
Unmodified	1284.73	2	643.372	356190	229.16	96.82	78.508	19903000	12	0	IQLTDAIAELAK	_IQLTDAIAELAK_	26561hc_01663
Unmodified	1284.73	2	643.372	356190	229.16	120.57	95.137	33302000	12	0	IQLTDAIAELAK	_IQLTDAIAELAK_	26561hc_01663
Unmodified	1412.82	3	471.949	NaN	NaN	149.32	118.02	NaN	13	1	IQLTDAIAELAKK	_IQLTDAIAELAKK_	26561hc_01663
Oxidation (M)	2617.29	3	873.439	174910	152.78	54.457	36.442	108670000	23	1	IVEFIEKPDEPQTLDSDLMAVGR	_IVEFIEKPDEPQTLDSDLM(ox)AVGR_	26561hc_01663
Oxidation (M)	2617.29	3	873.439	174910	152.78	81.89	69.729	72246000	23	1	IVEFIEKPDEPQTLDSDLMAVGR	_IVEFIEKPDEPQTLDSDLM(ox)AVGR_	26561hc_01663
Unmodified	2601.3	3	868.107	175990	152.78	141.64	124.05	961200000	23	1	IVEFIEKPDEPQTLDSDLMAVGR	_IVEFIEKPDEPQTLDSDLMAVGR_	26561hc_01663
Oxidation (M)	2034.87	3	679.297	337350	229.16	114.21	97.455	19657000	18	1	KQSVDAMLMTGESYDCGK	_KQSVDAM(ox)LMTGESYDCGK_	26561hc_01663
Oxidation (M)	2034.87	3	679.297	NaN	NaN	117.65	91.738	NaN	18	1	KQSVDAMLMTGESYDCGK	_KQSVDAMLM(ox)TGESYDCGK_	26561hc_01663
Unmodified	2018.87	3	673.966	340020	229.16	168.62	147.77	668780000	18	1	KQSVDAMLMTGESYDCGK	_KQSVDAMLMTGESYDCGK_	26561hc_01663
Unmodified	2018.87	4	505.726	339850	171.87	61.226	48.189	305360000	18	1	KQSVDAMLMTGESYDCGK	_KQSVDAMLMTGESYDCGK_	26561hc_01663
Unmodified	2018.87	4	505.726	339860	171.87	NaN	NaN	11313000	18	1	KQSVDAMLMTGESYDCGK	_KQSVDAMLMTGESYDCGK_	26561hc_01663
Oxidation (M)	1582.75	2	792.385	NaN	NaN	104.94	77.072	NaN	14	0	MPGDLSEYSVIQTK	_M(ox)PGDLSEYSVIQTK_	26561hc_01663
Oxidation (M)	1582.75	2	792.385	289210	229.16	70.54	48.766	15520000	14	0	MPGDLSEYSVIQTK	_M(ox)PGDLSEYSVIQTK_	26561hc_01663
Unmodified	1566.76	3	523.261	291970	152.78	126.5	112.23	967120000	14	0	MPGDLSEYSVIQTK	_MPGDLSEYSVIQTK_	26561hc_01663
Unmodified	1566.76	3	523.261	291970	152.78	94.547	82.941	30346000	14	0	MPGDLSEYSVIQTK	_MPGDLSEYSVIQTK_	26561hc_01663
Unmodified	2377.12	3	793.38	96281	76.387	188.54	172.18	115760000	20	0	NAVENHFDTSYELEALLEQR	_NAVENHFDTSYELEALLEQR_	26561hc_01663
Unmodified	2377.12	3	793.38	96280	76.387	84.66	70.684	14220000	20	0	NAVENHFDTSYELEALLEQR	_NAVENHFDTSYELEALLEQR_	26561hc_01663
Unmodified	2377.12	3	793.38	NaN	NaN	82.034	64.955	NaN	20	0	NAVENHFDTSYELEALLEQR	_NAVENHFDTSYELEALLEQR_	26561hc_01663
Unmodified	2377.12	3	793.38	96282	76.388	201.14	195.93	40077000	20	0	NAVENHFDTSYELEALLEQR	_NAVENHFDTSYELEALLEQR_	26561hc_01663
Unmodified	2208.18	3	737.066	103640	76.388	75.319	64.248	42353000	20	0	QLLAEVQAICPPGVTIMNVR	_QLLAEVQAICPPGVTIMNVR_	26561hc_01663
Unmodified	1890.78	2	946.397	242140	229.16	203.53	188.53	122920000	17	0	QSVDAMLMTGESYDCGK	_QSVDAMLMTGESYDCGK_	26561hc_01663
Oxidation (M)	1738.86	3	580.626	263120	152.77	94.569	67.732	64419000	15	1	RMPGDLSEYSVIQTK	_RM(ox)PGDLSEYSVIQTK_	26561hc_01663
Unmodified	1722.86	2	862.438	265720	229.16	212.55	161.77	39147000	15	1	RMPGDLSEYSVIQTK	_RMPGDLSEYSVIQTK_	26561hc_01663
Unmodified	871.43	2	436.722	262370	114.58	101.6	81.046	663650000	8	0	TQPGAWGR	_TQPGAWGR_	26561hc_01663
Unmodified	1456.71	2	729.362	157100	114.58	168.85	140.83	1049300000	12	0	AEQAAPETWWLR	_AEQAAPETWWLR_	26561hc_01666
Unmodified	1456.71	2	729.362	157100	114.58	132.03	107.25	38406000	12	0	AEQAAPETWWLR	_AEQAAPETWWLR_	26561hc_01666
Unmodified	1014.51	2	508.264	450870	229.16	131.22	91.97	95547000	9	0	AFPHSDTLK	_AFPHSDTLK_	26561hc_01666
Unmodified	1014.51	3	339.178	450430	152.78	64.04	44.254	41126000	9	0	AFPHSDTLK	_AFPHSDTLK_	26561hc_01666
Unmodified	1014.51	3	339.178	450430	152.78	NaN	NaN	12759000	9	0	AFPHSDTLK	_AFPHSDTLK_	26561hc_01666
Unmodified	1533.82	3	512.279	298230	152.78	101.61	83.272	6202000	14	1	AKPSYSSEQVVLAR	_AKPSYSSEQVVLAR_	26561hc_01666
Unmodified	1533.82	3	512.279	298230	152.78	157.33	141.24	855760000	14	1	AKPSYSSEQVVLAR	_AKPSYSSEQVVLAR_	26561hc_01666
Unmodified	1533.82	3	512.279	298230	152.78	113.37	97.246	81653000	14	1	AKPSYSSEQVVLAR	_AKPSYSSEQVVLAR_	26561hc_01666
Unmodified	1533.82	3	512.279	298230	152.78	147.7	132.82	1629600000	14	1	AKPSYSSEQVVLAR	_AKPSYSSEQVVLAR_	26561hc_01666
Unmodified	1533.82	3	512.279	298230	152.78	NaN	NaN	33228000	14	1	AKPSYSSEQVVLAR	_AKPSYSSEQVVLAR_	26561hc_01666
Unmodified	2233.99	3	745.67	204880	152.78	157.02	152.48	790810000	21	0	DNTAANDPNEPGNQLAGFDFK	_DNTAANDPNEPGNQLAGFDFK_	26561hc_01666
Unmodified	2233.99	3	745.67	204880	152.78	112.56	103.81	83712000	21	0	DNTAANDPNEPGNQLAGFDFK	_DNTAANDPNEPGNQLAGFDFK_	26561hc_01666
Unmodified	1110.55	2	556.28	411960	229.16	128.86	94.685	159120000	11	0	FNANGAYGAVK	_FNANGAYGAVK_	26561hc_01666
Unmodified	1651.86	2	826.936	138560	114.58	242.4	214.32	1115700000	15	0	FTFSPIQSLELGASR	_FTFSPIQSLELGASR_	26561hc_01666
Unmodified	1762.86	4	441.723	259400	114.58	55.186	35.138	45574000	16	1	GRPESLSNFWDGLTGK	_GRPESLSNFWDGLTGK_	26561hc_01666
Unmodified	1762.86	3	588.629	259540	152.78	103.39	86.11	54423000	16	1	GRPESLSNFWDGLTGK	_GRPESLSNFWDGLTGK_	26561hc_01666
Unmodified	1649.82	2	825.915	138730	114.58	185.2	161.22	63384000	15	0	GVQLGWSGDVYQSVR	_GVQLGWSGDVYQSVR_	26561hc_01666
Unmodified	1088.53	2	545.27	210140	114.58	95.483	66.321	1003900000	9	0	NDLAWLSDR	_NDLAWLSDR_	26561hc_01666
Unmodified	1334.68	2	668.349	171440	114.58	116.84	96.508	26499000	12	0	PSYSSEQVVLAR	_PSYSSEQVVLAR_	26561hc_01666
Unmodified	1157.6	2	579.809	197620	114.58	160.82	126.64	1079500000	10	0	VELITEGNQR	_VELITEGNQR_	26561hc_01666
Unmodified	1157.6	2	579.809	197620	114.58	137.05	106.79	17734000	10	0	VELITEGNQR	_VELITEGNQR_	26561hc_01666
Unmodified	964.523	2	483.269	474190	229.16	133.58	92.595	25291000	9	0	AYVTGEVVK	_AYVTGEVVK_	26561hc_01667
Unmodified	964.523	3	322.515	473700	152.78	80.219	62.751	278060000	9	0	AYVTGEVVK	_AYVTGEVVK_	26561hc_01667
Unmodified	964.523	2	483.269	474190	229.16	112.84	75.821	3096600000	9	0	AYVTGEVVK	_AYVTGEVVK_	26561hc_01667
Unmodified	964.523	2	483.269	NaN	NaN	123.98	79.536	NaN	9	0	AYVTGEVVK	_AYVTGEVVK_	26561hc_01667
Unmodified	964.523	2	483.269	474190	229.16	NaN	NaN	61445000	9	0	AYVTGEVVK	_AYVTGEVVK_	26561hc_01667
Unmodified	2143.11	3	715.376	106780	76.388	148.97	131.39	548680000	19	0	GDLSQNHLLYSGDILFVPR	_GDLSQNHLLYSGDILFVPR_	26561hc_01667
Unmodified	2143.11	3	715.376	106780	76.388	142.55	125.26	118790000	19	0	GDLSQNHLLYSGDILFVPR	_GDLSQNHLLYSGDILFVPR_	26561hc_01667
Unmodified	2753.38	3	918.802	83138	76.388	216.75	200.31	194190000	25	0	IGVGDVLMVTVWDHPELTTPAGQYR	_IGVGDVLMVTVWDHPELTTPAGQYR_	26561hc_01667
Unmodified	2753.38	3	918.802	83138	76.388	150.63	131.87	156650000	25	0	IGVGDVLMVTVWDHPELTTPAGQYR	_IGVGDVLMVTVWDHPELTTPAGQYR_	26561hc_01667
Unmodified	1748.85	2	875.431	392660	343.75	165.64	126.22	25107000	15	1	KNVVELPDSDYDLDK	_KNVVELPDSDYDLDK_	26561hc_01667
Oxidation (M)	2610.42	3	871.147	87686	76.388	91.414	78.923	85366000	23	1	LVNVYPMTPGLIDQLRPETVLAR	_LVNVYPM(ox)TPGLIDQLRPETVLAR_	26561hc_01667
Unmodified	1620.75	2	811.383	282440	229.16	177.93	145.31	1823700000	14	0	NVVELPDSDYDLDK	_NVVELPDSDYDLDK_	26561hc_01667
Unmodified	1620.75	2	811.383	282430	229.16	NaN	NaN	50239000	14	0	NVVELPDSDYDLDK	_NVVELPDSDYDLDK_	26561hc_01667
Unmodified	981.524	3	328.182	465520	152.77	110.53	98.668	2118300000	9	0	NVVLTHDGK	_NVVLTHDGK_	26561hc_01667
Unmodified	981.524	3	328.182	465520	152.78	79.489	60.357	74724000	9	0	NVVLTHDGK	_NVVLTHDGK_	26561hc_01667
Unmodified	1325.69	4	332.431	517020	171.87	68.355	54.342	96959000	12	1	NVVLTHDGKDTK	_NVVLTHDGKDTK_	26561hc_01667
Unmodified	1178.64	2	590.328	194100	114.58	140.17	121.07	2042700000	10	0	PNPQLDNLLR	_PNPQLDNLLR_	26561hc_01667
Unmodified	1178.64	2	590.328	NaN	NaN	78.264	62.825	NaN	10	0	PNPQLDNLLR	_PNPQLDNLLR_	26561hc_01667
Unmodified	2391.1	3	798.041	191440	152.78	205.92	191.56	1745900000	22	0	SASDTGNWVNSDGTIFYPYIGK	_SASDTGNWVNSDGTIFYPYIGK_	26561hc_01667
Unmodified	2391.1	3	798.041	191440	152.78	84.113	75.404	20743000	22	0	SASDTGNWVNSDGTIFYPYIGK	_SASDTGNWVNSDGTIFYPYIGK_	26561hc_01667
Unmodified	2391.1	3	798.041	191440	152.78	NaN	NaN	48941000	22	0	SASDTGNWVNSDGTIFYPYIGK	_SASDTGNWVNSDGTIFYPYIGK_	26561hc_01667
Unmodified	2391.1	3	798.041	191440	152.78	NaN	NaN	16219000	22	0	SASDTGNWVNSDGTIFYPYIGK	_SASDTGNWVNSDGTIFYPYIGK_	26561hc_01667
Oxidation (M)	980.5	2	491.257	466480	229.16	79.906	42.813	93507000	9	0	VFVMGEVGK	_VFVM(ox)GEVGK_	26561hc_01667
Oxidation (M)	980.5	2	491.257	466480	229.16	73.248	36.154	91895000	9	0	VFVMGEVGK	_VFVM(ox)GEVGK_	26561hc_01667
Unmodified	964.505	3	322.509	473710	152.78	69.812	28.509	132400000	9	0	VFVMGEVGK	_VFVMGEVGK_	26561hc_01667
Unmodified	964.505	2	483.26	474200	229.16	115.49	63.195	1893800000	9	0	VFVMGEVGK	_VFVMGEVGK_	26561hc_01667
Unmodified	964.505	2	483.26	474200	229.16	NaN	NaN	26730000	9	0	VFVMGEVGK	_VFVMGEVGK_	26561hc_01667
Oxidation (M)	2155.12	3	719.38	212370	152.78	124.2	94.571	91824000	20	0	VISQLVPTITGVHDMTETAK	_VISQLVPTITGVHDM(ox)TETAK_	26561hc_01667
Oxidation (M)	2155.12	3	719.38	212370	152.78	120.56	109.93	83472000	20	0	VISQLVPTITGVHDMTETAK	_VISQLVPTITGVHDM(ox)TETAK_	26561hc_01667
Unmodified	2139.12	3	714.049	213960	152.78	226.14	210.52	1093100000	20	0	VISQLVPTITGVHDMTETAK	_VISQLVPTITGVHDMTETAK_	26561hc_01667
Unmodified	2139.12	3	714.049	213960	152.78	176.39	168	35189000	20	0	VISQLVPTITGVHDMTETAK	_VISQLVPTITGVHDMTETAK_	26561hc_01667
Unmodified	2139.12	3	714.049	213960	152.78	199.97	184.78	56536000	20	0	VISQLVPTITGVHDMTETAK	_VISQLVPTITGVHDMTETAK_	26561hc_01667
Unmodified	2139.12	3	714.049	213960	152.78	NaN	NaN	12819000	20	0	VISQLVPTITGVHDMTETAK	_VISQLVPTITGVHDMTETAK_	26561hc_01667
Unmodified	1982.93	3	661.984	115390	76.387	137.13	121.18	275400000	20	0	IDSAGTGALVDHEADSAAQR	_IDSAGTGALVDHEADSAAQR_	26561hc_01668
Unmodified	1982.93	3	661.984	115390	76.387	NaN	NaN	21845000	20	0	IDSAGTGALVDHEADSAAQR	_IDSAGTGALVDHEADSAAQR_	26561hc_01668
Unmodified	1783.84	2	892.928	NaN	NaN	209.67	185.44	NaN	15	0	MFDSILVVCTGNICR	_MFDSILVVCTGNICR_	26561hc_01668
Unmodified	1264.65	2	633.332	180920	114.58	99.752	77.902	55986000	10	0	NYDLILVMER	_NYDLILVMER_	26561hc_01668
Unmodified	1264.65	2	633.332	180920	114.58	113.69	94.416	52672000	10	0	NYDLILVMER	_NYDLILVMER_	26561hc_01668
Unmodified	908.472	2	455.243	251690	114.58	143.73	96.077	84183000	8	0	QFTSSLAR	_QFTSSLAR_	26561hc_01668
Unmodified	1099.59	2	550.801	416050	229.16	131.82	101.65	753260000	10	0	ADALVQVEQK	_ADALVQVEQK_	26561hc_01669
Unmodified	1099.59	2	550.801	416050	229.16	120.06	81.27	17477000	10	0	ADALVQVEQK	_ADALVQVEQK_	26561hc_01669
Unmodified	1705.85	2	853.933	268360	229.16	233.28	205.6	764610000	16	0	AISDLQDVFTVADQGK	_AISDLQDVFTVADQGK_	26561hc_01669
Unmodified	1705.85	3	569.625	268200	152.78	146.27	127.68	2657500000	16	0	AISDLQDVFTVADQGK	_AISDLQDVFTVADQGK_	26561hc_01669
Unmodified	1705.85	3	569.625	268200	152.77	134.88	108.45	107300000	16	0	AISDLQDVFTVADQGK	_AISDLQDVFTVADQGK_	26561hc_01669
Unmodified	1705.85	3	569.625	268200	152.78	168.45	149.13	51564000	16	0	AISDLQDVFTVADQGK	_AISDLQDVFTVADQGK_	26561hc_01669
Unmodified	1705.85	3	569.625	268200	152.78	101.01	81.431	25219000	16	0	AISDLQDVFTVADQGK	_AISDLQDVFTVADQGK_	26561hc_01669
Unmodified	1705.85	3	569.625	268200	152.78	146.27	126.43	9168100	16	0	AISDLQDVFTVADQGK	_AISDLQDVFTVADQGK_	26561hc_01669
Unmodified	1705.85	2	853.933	268360	229.16	NaN	NaN	13280000	16	0	AISDLQDVFTVADQGK	_AISDLQDVFTVADQGK_	26561hc_01669
Unmodified	1705.85	2	853.933	268360	229.16	NaN	NaN	9402400	16	0	AISDLQDVFTVADQGK	_AISDLQDVFTVADQGK_	26561hc_01669
Unmodified	1564.74	2	783.376	146270	114.58	158.06	146.19	871310000	13	0	DLDIAEDTLNQYR	_DLDIAEDTLNQYR_	26561hc_01669
Unmodified	1564.74	3	522.586	146170	76.388	218.94	191.93	146450000	13	0	DLDIAEDTLNQYR	_DLDIAEDTLNQYR_	26561hc_01669
Unmodified	1564.74	2	783.376	146270	114.58	173.04	154.72	69062000	13	0	DLDIAEDTLNQYR	_DLDIAEDTLNQYR_	26561hc_01669
Unmodified	1564.74	3	522.586	146170	76.388	NaN	NaN	32688000	13	0	DLDIAEDTLNQYR	_DLDIAEDTLNQYR_	26561hc_01669
Unmodified	1564.74	2	783.376	146270	114.58	NaN	NaN	30281000	13	0	DLDIAEDTLNQYR	_DLDIAEDTLNQYR_	26561hc_01669
Unmodified	1564.74	3	522.586	146170	76.388	NaN	NaN	6722400	13	0	DLDIAEDTLNQYR	_DLDIAEDTLNQYR_	26561hc_01669
Unmodified	1022.48	2	512.248	447370	229.16	117.89	93.071	126270000	8	0	DQSHYFVK	_DQSHYFVK_	26561hc_01669
Unmodified	1022.48	3	341.835	446930	152.78	72.243	28.474	890710000	8	0	DQSHYFVK	_DQSHYFVK_	26561hc_01669
Unmodified	1075.54	2	538.777	425340	229.16	152.97	113.95	157950000	10	0	DSVDLSLEAK	_DSVDLSLEAK_	26561hc_01669
Unmodified	1911.07	3	638.03	119730	76.388	210.67	187.53	382220000	18	0	DTGILTLSLTGDNPILIR	_DTGILTLSLTGDNPILIR_	26561hc_01669
Unmodified	1721.84	3	574.954	132860	76.388	198.48	175.48	748700000	15	0	DVESGQAVYMQLLNR	_DVESGQAVYMQLLNR_	26561hc_01669
Unmodified	1721.84	3	574.954	132860	76.388	NaN	NaN	25263000	15	0	DVESGQAVYMQLLNR	_DVESGQAVYMQLLNR_	26561hc_01669
Oxidation (M)	1737.84	2	869.925	NaN	NaN	77.894	49.882	NaN	15	0	DVESGQAVYMQLLNR	_DVESGQAVYM(ox)QLLNR_	26561hc_01669
Unmodified	866.439	2	434.227	527750	229.16	130.04	102.92	1612600000	7	0	EIEVSYK	_EIEVSYK_	26561hc_01669
Unmodified	1196.59	2	599.304	382380	229.16	161.51	132.14	1959500000	10	0	ESEISQLYTK	_ESEISQLYTK_	26561hc_01669
Unmodified	1196.59	3	399.871	382060	152.78	63.426	33.172	448880000	10	0	ESEISQLYTK	_ESEISQLYTK_	26561hc_01669
Unmodified	1196.59	2	599.304	382380	229.16	163.66	134.29	45131000	10	0	ESEISQLYTK	_ESEISQLYTK_	26561hc_01669
Unmodified	862.418	2	432.217	530200	229.16	107.01	65.78	337140000	7	0	FEQNTPK	_FEQNTPK_	26561hc_01669
Unmodified	862.418	2	432.217	NaN	NaN	73.665	38.84	NaN	7	0	FEQNTPK	_FEQNTPK_	26561hc_01669
Unmodified	862.418	2	432.217	530210	229.16	NaN	NaN	23608000	7	0	FEQNTPK	_FEQNTPK_	26561hc_01669
Unmodified	1005.55	2	503.782	454880	229.16	150.27	92.1	1156600000	9	0	FEQSGVIVK	_FEQSGVIVK_	26561hc_01669
Unmodified	958.527	2	480.271	477150	229.16	129.68	55.428	165200000	9	0	GCILNGVVK	_GCILNGVVK_	26561hc_01669
Oxidation (M)	1544.81	3	515.945	148050	76.387	60.918	44.287	74030000	14	0	GVVPPNPAELLMHR	_GVVPPNPAELLM(ox)HR_	26561hc_01669
Unmodified	1528.82	3	510.613	149600	76.387	153	137.5	1130100000	14	0	GVVPPNPAELLMHR	_GVVPPNPAELLMHR_	26561hc_01669
Unmodified	1487.74	2	744.875	307650	229.16	162.93	122.34	134350000	13	0	IDNEASELEIEVK	_IDNEASELEIEVK_	26561hc_01669
Unmodified	1102.62	2	552.319	414910	229.16	172.98	136.53	197950000	10	0	IIDTAITQTK	_IIDTAITQTK_	26561hc_01669
Unmodified	1064.6	3	355.873	214650	76.388	99.013	66.658	122100000	9	0	IIGELIDHR	_IIGELIDHR_	26561hc_01669
Unmodified	1803.95	2	902.981	126890	114.58	236.42	203.38	426740000	16	0	IVDSIAQNYLSQNIAR	_IVDSIAQNYLSQNIAR_	26561hc_01669
Unmodified	1692.83	3	565.285	270260	152.78	150.9	123.56	547000000	14	1	KDLDIAEDTLNQYR	_KDLDIAEDTLNQYR_	26561hc_01669
Unmodified	1692.83	3	565.285	270260	152.78	NaN	NaN	108590000	14	1	KDLDIAEDTLNQYR	_KDLDIAEDTLNQYR_	26561hc_01669
Unmodified	860.46	2	431.237	797110	343.74	90.601	18.462	15202000	7	1	KTLQDEK	_KTLQDEK_	26561hc_01669
Unmodified	1903.92	3	635.647	240350	152.78	187	162.21	633110000	17	0	LFEVSNEYGLSDFLSGK	_LFEVSNEYGLSDFLSGK_	26561hc_01669
Oxidation (M)	991.48	2	496.747	461330	229.16	69.812	30.166	37122000	8	0	MVQTPSWK	_M(ox)VQTPSWK_	26561hc_01669
Unmodified	975.485	2	488.75	468880	229.16	109.11	85.748	797310000	8	0	MVQTPSWK	_MVQTPSWK_	26561hc_01669
Oxidation (M)	1245.64	2	623.827	367350	229.16	139.76	116.44	54578000	12	0	NNVLMISGASPK	_NNVLM(ox)ISGASPK_	26561hc_01669
Unmodified	1229.64	2	615.829	372120	229.16	199.8	157.51	404930000	12	0	NNVLMISGASPK	_NNVLMISGASPK_	26561hc_01669
Unmodified	1229.64	3	410.889	371820	152.78	61.038	25.079	571880000	12	0	NNVLMISGASPK	_NNVLMISGASPK_	26561hc_01669
Unmodified	1229.64	2	615.829	NaN	NaN	132.56	88.17	NaN	12	0	NNVLMISGASPK	_NNVLMISGASPK_	26561hc_01669
Unmodified	788.366	2	395.19	579880	229.16	92.47	67.839	4344400	7	0	QAAQDEK	_QAAQDEK_	26561hc_01669
Unmodified	788.366	2	395.19	579880	229.16	113.5	92.874	457370000	7	0	QAAQDEK	_QAAQDEK_	26561hc_01669
Unmodified	788.366	2	395.19	579880	229.16	98.523	68.338	68500000	7	0	QAAQDEK	_QAAQDEK_	26561hc_01669
Unmodified	788.366	2	395.19	579880	229.16	84.916	61.896	3022300	7	0	QAAQDEK	_QAAQDEK_	26561hc_01669
Unmodified	788.366	2	395.19	579880	229.16	67.169	45.869	704000	7	0	QAAQDEK	_QAAQDEK_	26561hc_01669
Unmodified	1331.69	3	444.905	515080	229.16	147.7	105.23	552300000	12	1	QKDSVDLSLEAK	_QKDSVDLSLEAK_	26561hc_01669
Unmodified	1331.69	3	444.905	515080	229.16	89.26	56.83	24527000	12	1	QKDSVDLSLEAK	_QKDSVDLSLEAK_	26561hc_01669
Unmodified	1161.65	3	388.224	393520	152.78	144.7	77.136	706880000	10	1	RFEQSGVIVK	_RFEQSGVIVK_	26561hc_01669
Unmodified	1300.74	3	434.587	351540	152.78	84.687	53.256	1381800000	11	0	SLEFLNIQLPK	_SLEFLNIQLPK_	26561hc_01669
Unmodified	802.43	2	402.222	284870	114.58	113.41	90.789	1266400000	8	0	SSAIGNVR	_SSAIGNVR_	26561hc_01669
Unmodified	989.503	2	495.759	693370	343.74	131.62	81.493	18404000	8	1	TLQDEKEK	_TLQDEKEK_	26561hc_01669
Unmodified	886.487	2	444.251	257920	114.58	93.162	31.837	1133600000	7	0	TQQEILR	_TQQEILR_	26561hc_01669
Unmodified	1292.6	3	431.874	176870	76.387	131.83	88.314	120300000	11	0	TSLHFAMMEAR	_TSLHFAMMEAR_	26561hc_01669
Unmodified	1131.58	2	566.796	404310	229.16	152.04	112.39	1547600000	10	0	TVDDLNLQSK	_TVDDLNLQSK_	26561hc_01669
Unmodified	1131.58	2	566.796	404310	229.16	73.951	54.174	28583000	10	0	TVDDLNLQSK	_TVDDLNLQSK_	26561hc_01669
Unmodified	1827.98	2	914.999	250450	229.16	99.834	78.881	78091000	18	0	VIEGTVGIAIDEEGVSLK	_VIEGTVGIAIDEEGVSLK_	26561hc_01669
Unmodified	1074.57	2	538.294	212860	114.58	176.09	142	1007900000	9	0	VLLIDTDMR	_VLLIDTDMR_	26561hc_01669
Unmodified	1074.57	2	538.294	212860	114.58	79.713	57.221	19543000	9	0	VLLIDTDMR	_VLLIDTDMR_	26561hc_01669
Unmodified	732.402	2	367.208	624070	229.16	108.09	65.613	816900000	7	0	VSEISAK	_VSEISAK_	26561hc_01669
Unmodified	732.402	2	367.208	624070	229.16	108.09	55.788	24288000	7	0	VSEISAK	_VSEISAK_	26561hc_01669
Unmodified	1773.87	3	592.297	257940	152.78	170.35	147.86	148900000	16	0	ETWIIGNGPNAQEAFK	_ETWIIGNGPNAQEAFK_	26561hc_01670
Unmodified	1084.64	2	543.326	421780	229.16	164.57	99.528	1382000000	9	0	EVLEELLLK	_EVLEELLLK_	26561hc_01670
Unmodified	1084.64	2	543.326	421780	229.16	117.89	74.89	54764000	9	0	EVLEELLLK	_EVLEELLLK_	26561hc_01670
Unmodified	1084.64	2	543.326	421780	229.16	NaN	NaN	15809000	9	0	EVLEELLLK	_EVLEELLLK_	26561hc_01670
Unmodified	967.429	2	484.722	472770	229.16	113.89	73.316	55710000	7	0	EWEETFK	_EWEETFK_	26561hc_01670
Unmodified	967.429	2	484.722	472770	229.16	NaN	NaN	28678000	7	0	EWEETFK	_EWEETFK_	26561hc_01670
Unmodified	944.475	2	473.245	242120	114.58	64.207	48.768	342530000	9	0	GEMSLVGPR	_GEMSLVGPR_	26561hc_01670
Unmodified	1095.52	2	548.769	626390	343.74	162.49	131	67336000	8	1	KEWEETFK	_KEWEETFK_	26561hc_01670
Unmodified	1095.52	3	366.182	625820	229.16	70.056	36.096	45077000	8	1	KEWEETFK	_KEWEETFK_	26561hc_01670
Unmodified	1806.91	2	904.463	126680	114.58	153.41	122.56	95008000	16	0	NTQFIVAVESSQSEIR	_NTQFIVAVESSQSEIR_	26561hc_01670
Unmodified	1040.59	2	521.301	219800	114.58	126.41	91.604	303840000	9	0	PIITAELER	_PIITAELER_	26561hc_01670
Unmodified	1771.98	3	591.668	258210	152.78	214.48	176.69	118380000	15	1	RTSLDELPQLFNVLK	_RTSLDELPQLFNVLK_	26561hc_01670
Oxidation (M)	793.4	2	397.707	576210	229.16	74.301	7.2661	30511000	7	0	SMVINSK	_SM(ox)VINSK_	26561hc_01670
Unmodified	777.405	2	389.71	588040	229.16	93.429	40.022	305880000	7	0	SMVINSK	_SMVINSK_	26561hc_01670
Unmodified	1615.88	3	539.635	283110	152.78	131.79	94.43	281030000	14	0	TSLDELPQLFNVLK	_TSLDELPQLFNVLK_	26561hc_01670
Unmodified	799.455	2	400.735	571860	229.16	139.92	85.391	12986000	7	0	VQQNLAK	_VQQNLAK_	26561hc_01670
Unmodified	799.455	2	400.735	571860	229.16	124.89	80.166	817580000	7	0	VQQNLAK	_VQQNLAK_	26561hc_01670
Unmodified	799.455	2	400.735	571850	229.16	97.473	47.433	4071400	7	0	VQQNLAK	_VQQNLAK_	26561hc_01670
Unmodified	1155.6	2	578.806	395920	229.16	128.69	115.63	86935000	9	0	VYLDAWYVK	_VYLDAWYVK_	26561hc_01670
Unmodified	1534.72	3	512.58	298050	152.78	103.46	83.884	189460000	12	0	YNEEVDYYLLSK	_YNEEVDYYLLSK_	26561hc_01670
Unmodified	1534.72	2	768.367	298250	229.16	90.434	61.737	114530000	12	0	YNEEVDYYLLSK	_YNEEVDYYLLSK_	26561hc_01670
Unmodified	1534.72	3	512.58	298050	152.78	NaN	NaN	12715000	12	0	YNEEVDYYLLSK	_YNEEVDYYLLSK_	26561hc_01670
Unmodified	2804.35	3	935.79	163260	152.78	135.66	101.05	42790000	24	1	YNEEVDYYLLSKPGMTGLWQVSGR	_YNEEVDYYLLSKPGMTGLWQVSGR_	26561hc_01670
Unmodified	886.451	2	444.233	257930	114.58	83.647	20.341	203370000	8	0	DINALGER	_DINALGER_	26561hc_01671
Unmodified	1923.95	3	642.325	118920	76.388	108.06	91.319	69212000	15	0	EIWNVVFNDPYPYLR	_EIWNVVFNDPYPYLR_	26561hc_01671
Unmodified	2181.09	3	728.037	209850	152.78	110.26	95.006	167710000	17	1	EKEIWNVVFNDPYPYLR	_EKEIWNVVFNDPYPYLR_	26561hc_01671
Unmodified	1145.62	2	573.817	199680	114.58	137.14	64.256	978590000	9	0	FLIQNENLR	_FLIQNENLR_	26561hc_01671
Unmodified	1145.62	2	573.817	199680	114.58	NaN	NaN	22794000	9	0	FLIQNENLR	_FLIQNENLR_	26561hc_01671
Unmodified	1086.6	2	544.309	421020	229.16	87.568	41.111	56887000	10	1	GKIESLGLDR	_GKIESLGLDR_	26561hc_01671
Unmodified	1093.6	2	547.808	418330	229.16	63.073	27.921	445670000	10	0	GTTYLIDAIK	_GTTYLIDAIK_	26561hc_01671
Unmodified	1093.6	3	365.541	417940	152.78	85.958	41.823	92652000	10	0	GTTYLIDAIK	_GTTYLIDAIK_	26561hc_01671
Unmodified	1187.56	3	396.86	384960	152.78	108.31	97.1	468230000	10	0	IDHNFVDSNK	_IDHNFVDSNK_	26561hc_01671
Unmodified	901.487	2	451.751	253640	114.58	82.426	23.821	368470000	8	0	IESLGLDR	_IESLGLDR_	26561hc_01671
Unmodified	1640.91	3	547.979	278800	152.78	114.31	105.58	1039900000	15	0	IPLVTTLHGFDVTTK	_IPLVTTLHGFDVTTK_	26561hc_01671
Unmodified	1837.86	2	919.935	249110	229.16	101.61	79.075	111510000	17	0	LGTNSSNNMDMVISDLK	_LGTNSSNNMDMVISDLK_	26561hc_01671
Oxidation (M)	1752.89	3	585.304	261020	152.78	122.1	91.989	33248000	15	0	MLGEIPHEQVMNLVK	_MLGEIPHEQVM(ox)NLVK_	26561hc_01671
Oxidation (M)	1752.89	3	585.304	NaN	NaN	131.08	112.25	NaN	15	0	MLGEIPHEQVMNLVK	_MLGEIPHEQVM(ox)NLVK_	26561hc_01671
Unmodified	1736.9	3	579.972	263420	152.78	190.24	150.17	1131200000	15	0	MLGEIPHEQVMNLVK	_MLGEIPHEQVMNLVK_	26561hc_01671
Unmodified	2615.3	3	872.773	87523	76.387	120.66	104.68	48752000	23	0	NSESFITNQANSIVNYNIVYLGR	_NSESFITNQANSIVNYNIVYLGR_	26561hc_01671
Unmodified	1440.69	2	721.352	158840	114.58	136.81	101.63	504540000	11	0	QSFLLEQEYER	_QSFLLEQEYER_	26561hc_01671
Unmodified	1440.69	2	721.352	158840	114.58	NaN	NaN	27451000	11	0	QSFLLEQEYER	_QSFLLEQEYER_	26561hc_01671
Unmodified	1716.8	3	573.274	266500	152.78	180.95	170.31	383060000	15	0	SGSPSWINYSLYSEK	_SGSPSWINYSLYSEK_	26561hc_01671
Unmodified	843.376	2	422.695	542150	229.16	84.244	51.889	205110000	7	0	DSFAYNK	_DSFAYNK_	26561hc_01672
Unmodified	1858.86	3	620.626	246160	152.78	99.711	91.294	27972000	16	0	FIMQAHGTSYDEFVSK	_FIMQAHGTSYDEFVSK_	26561hc_01672
Unmodified	1063.53	2	532.772	430130	229.16	164.66	137.57	1004500000	10	0	GVDNNLSAFK	_GVDNNLSAFK_	26561hc_01672
Unmodified	1716.94	2	859.478	133310	114.58	236.42	222.26	48470000	16	0	GYQITVLTTVLPEGAR	_GYQITVLTTVLPEGAR_	26561hc_01672
Unmodified	1263.63	2	632.825	362130	229.16	165.63	113.23	280890000	11	0	IENGIDTDLFK	_IENGIDTDLFK_	26561hc_01672
Unmodified	1263.63	2	632.825	362130	229.16	NaN	NaN	6331600	11	0	IENGIDTDLFK	_IENGIDTDLFK_	26561hc_01672
Unmodified	1647.88	3	550.302	277620	152.77	110.25	92.089	234880000	15	1	LDIDKDAFIVVSASR	_LDIDKDAFIVVSASR_	26561hc_01672
Unmodified	1023.52	2	512.769	446910	229.16	133.75	86.095	840770000	9	0	NTLTYAVDK	_NTLTYAVDK_	26561hc_01672
Unmodified	1130.64	2	566.33	202320	114.58	96.143	73.313	706630000	10	0	NVIFLGALER	_NVIFLGALER_	26561hc_01672
Unmodified	1770.79	2	886.401	129270	114.58	144.88	136.47	222450000	15	0	VENSYYLICGDGPER	_VENSYYLICGDGPER_	26561hc_01672
Unmodified	1097.64	2	549.83	416790	229.16	150.15	135.48	669720000	11	0	VVPISNTIAGK	_VVPISNTIAGK_	26561hc_01672
Unmodified	1052.5	2	527.255	434630	229.16	124.08	71.143	189690000	8	0	YCQIINDK	_YCQIINDK_	26561hc_01672
Unmodified	1189.55	3	397.526	384310	152.77	84.213	67.972	192400000	9	1	YCQIINDKH	_YCQIINDKH_	26561hc_01672
Unmodified	1095.55	2	548.78	417590	229.16	142.92	115.04	15000000	9	0	YDNIHGHLK	_YDNIHGHLK_	26561hc_01672
Unmodified	1755.84	2	878.926	130360	114.58	137.09	114.62	33181000	14	0	YNQAWWVGTAEYLR	_YNQAWWVGTAEYLR_	26561hc_01672
Unmodified	1851.98	3	618.335	247080	152.78	98.508	66.445	34307000	18	0	ALSSLVSLEAVSSLDYAK	_ALSSLVSLEAVSSLDYAK_	26561hc_01673
Unmodified	994.497	2	498.256	459930	229.16	145.16	68.309	73422000	8	0	YLLENTDK	_YLLENTDK_	26561hc_01673
Unmodified	1886.92	3	629.982	121250	76.387	52.172	38.172	17976000	16	0	ACSQDLIVPDDILCLR	_ACSQDLIVPDDILCLR_	26561hc_01674
Unmodified	1886.92	2	944.469	121320	114.58	201.3	162.34	305370000	16	0	ACSQDLIVPDDILCLR	_ACSQDLIVPDDILCLR_	26561hc_01674
Unmodified	1886.92	2	944.469	121320	114.58	133.48	112.44	11661000	16	0	ACSQDLIVPDDILCLR	_ACSQDLIVPDDILCLR_	26561hc_01674
Unmodified	1886.92	2	944.469	121320	114.58	NaN	NaN	16356000	16	0	ACSQDLIVPDDILCLR	_ACSQDLIVPDDILCLR_	26561hc_01674
Unmodified	1886.92	3	629.982	121250	76.388	NaN	NaN	527200000	16	0	ACSQDLIVPDDILCLR	_ACSQDLIVPDDILCLR_	26561hc_01674
Unmodified	1886.92	3	629.982	121250	76.387	NaN	NaN	32839000	16	0	ACSQDLIVPDDILCLR	_ACSQDLIVPDDILCLR_	26561hc_01674
Unmodified	2024.09	3	675.703	226100	152.78	109.42	70.622	112850000	19	0	AQPGMPVSILETAEEILVK	_AQPGMPVSILETAEEILVK_	26561hc_01674
Unmodified	1044.53	3	349.183	437520	152.78	78.113	20.939	104750000	9	0	FFEYLAAGK	_FFEYLAAGK_	26561hc_01674
Unmodified	1891	4	473.756	241860	114.58	52.862	25.591	96464000	17	0	IQEILAGDGFSVQHLHK	_IQEILAGDGFSVQHLHK_	26561hc_01674
Unmodified	973.476	2	487.745	469840	229.16	127.02	74.722	899190000	8	0	LASEYTYK	_LASEYTYK_	26561hc_01674
Unmodified	973.476	2	487.745	469840	229.16	103.56	70.048	262000000	8	0	LASEYTYK	_LASEYTYK_	26561hc_01674
Oxidation (M)	1260.65	3	421.225	362690	152.78	80.706	57.827	36101000	10	0	MFELINTHLK	_M(ox)FELINTHLK_	26561hc_01674
Oxidation (M)	1260.65	3	421.225	362690	152.78	72.2	47.505	19540000	10	0	MFELINTHLK	_M(ox)FELINTHLK_	26561hc_01674
Unmodified	1244.66	3	415.894	367340	152.78	119.53	74.161	736330000	10	0	MFELINTHLK	_MFELINTHLK_	26561hc_01674
Unmodified	1248.68	2	625.345	366460	229.16	177.3	94.018	147470000	10	0	PYELLPNYLK	_PYELLPNYLK_	26561hc_01674
Unmodified	1751.89	3	584.972	130580	76.388	195.94	187.14	644810000	16	0	SSDLTFVTSPTLLESR	_SSDLTFVTSPTLLESR_	26561hc_01674
Unmodified	1751.89	2	876.954	NaN	NaN	117.03	97.573	NaN	16	0	SSDLTFVTSPTLLESR	_SSDLTFVTSPTLLESR_	26561hc_01674
Unmodified	1751.89	2	876.954	130660	114.58	210.15	197.72	26728000	16	0	SSDLTFVTSPTLLESR	_SSDLTFVTSPTLLESR_	26561hc_01674
Unmodified	1751.89	2	876.954	130660	114.58	NaN	NaN	537220000	16	0	SSDLTFVTSPTLLESR	_SSDLTFVTSPTLLESR_	26561hc_01674
Unmodified	1751.89	3	584.972	130580	76.387	NaN	NaN	20819000	16	0	SSDLTFVTSPTLLESR	_SSDLTFVTSPTLLESR_	26561hc_01674
Unmodified	1323.71	2	662.861	345720	229.16	166.55	132.66	360030000	11	0	VDFELLNYIAK	_VDFELLNYIAK_	26561hc_01674
Unmodified	1161.68	2	581.845	196930	114.58	180.87	157.44	1090200000	10	0	VLYIESLGLR	_VLYIESLGLR_	26561hc_01674
Unmodified	1161.55	3	388.19	393560	152.78	106.68	74.077	451220000	9	0	VYHCVDEIK	_VYHCVDEIK_	26561hc_01674
Unmodified	1077.55	2	539.784	424550	229.16	101.46	71.475	301030000	9	0	CDLFVLPSK	_CDLFVLPSK_	26561hc_01675
Unmodified	1481.72	3	494.912	308690	152.78	135.94	97.917	94079000	13	0	DGLNGFFITQNEK	_DGLNGFFITQNEK_	26561hc_01675
Unmodified	1635.8	3	546.275	139830	76.388	90.476	74.718	257990000	13	0	EFNLIFVGHEFER	_EFNLIFVGHEFER_	26561hc_01675
Unmodified	1310.59	2	656.304	174590	114.58	141.89	110.25	217550000	11	0	ELYEQMSANAR	_ELYEQMSANAR_	26561hc_01675
Unmodified	834.485	2	418.25	547910	229.16	92.925	7.076	173590000	7	0	GLEYIIK	_GLEYIIK_	26561hc_01675
Unmodified	1584.86	3	529.295	144320	76.389	196.37	146.15	685890000	14	0	GTILGQDLVTLYHR	_GTILGQDLVTLYHR_	26561hc_01675
Unmodified	1100.48	3	367.835	415340	152.78	112.11	94.886	377760000	9	0	HSWNACAQK	_HSWNACAQK_	26561hc_01675
Unmodified	1100.48	3	367.835	415340	152.78	90.906	64.782	65709000	9	0	HSWNACAQK	_HSWNACAQK_	26561hc_01675
Unmodified	1504.76	2	753.385	152090	114.58	251.81	206.65	294320000	13	0	IICVSEQTLSEAR	_IICVSEQTLSEAR_	26561hc_01675
Unmodified	1504.76	2	753.385	152090	114.58	91.123	76.888	11400000	13	0	IICVSEQTLSEAR	_IICVSEQTLSEAR_	26561hc_01675
Unmodified	3015.51	4	754.885	151790	114.58	126.55	107.85	161720000	26	0	ITINHNLESLAGDVYVIHNVFNYENK	_ITINHNLESLAGDVYVIHNVFNYENK_	26561hc_01675
Unmodified	962.58	2	482.297	NaN	NaN	93.551	63.566	NaN	8	1	KGLEYIIK	_KGLEYIIK_	26561hc_01675
Unmodified	1870.95	5	375.198	366470	137.5	64.534	48.411	53744000	15	2	KKYEELIDEHNLQGR	_KKYEELIDEHNLQGR_	26561hc_01675
Unmodified	1742.86	4	436.722	262370	114.58	103.76	83.098	100830000	14	1	KYEELIDEHNLQGR	_KYEELIDEHNLQGR_	26561hc_01675
Unmodified	1891.96	4	473.997	241730	114.58	85.28	62.564	58259000	15	1	QKEFNLIFVGHEFER	_QKEFNLIFVGHEFER_	26561hc_01675
Unmodified	1147.65	2	574.832	398660	229.16	157.96	126.67	710620000	10	0	SLSLVPEYIK	_SLSLVPEYIK_	26561hc_01675
Unmodified	1147.65	3	383.557	398310	152.78	58.699	26.478	218570000	10	0	SLSLVPEYIK	_SLSLVPEYIK_	26561hc_01675
Unmodified	1147.65	2	574.832	398660	229.16	NaN	NaN	8038000	10	0	SLSLVPEYIK	_SLSLVPEYIK_	26561hc_01675
Unmodified	1147.65	2	574.832	398660	229.16	NaN	NaN	8547700	10	0	SLSLVPEYIK	_SLSLVPEYIK_	26561hc_01675
Unmodified	1147.65	2	574.832	398660	229.16	NaN	NaN	20418000	10	0	SLSLVPEYIK	_SLSLVPEYIK_	26561hc_01675
Unmodified	758.454	2	380.234	602690	229.16	87.754	56.451	507150000	7	0	VALEISK	_VALEISK_	26561hc_01675
Unmodified	758.454	2	380.234	602690	229.16	NaN	NaN	5342700	7	0	VALEISK	_VALEISK_	26561hc_01675
Unmodified	859.476	2	430.745	532010	229.16	98.582	48.557	346960000	8	0	VNVISSNK	_VNVISSNK_	26561hc_01675
Unmodified	1614.76	3	539.262	141650	76.388	174.21	158.71	153580000	13	0	YEELIDEHNLQGR	_YEELIDEHNLQGR_	26561hc_01675
Unmodified	877.455	2	439.735	260570	114.58	71.342	40.73	341410000	7	0	YLNVIEQ	_YLNVIEQ_	26561hc_01675
Unmodified	766.423	2	384.219	596440	229.16	87.754	21.325	306840000	7	0	ATYTAIK	_ATYTAIK_	26561hc_01676
Unmodified	2877.4	4	720.358	238590	171.87	105.56	79.144	46184000	26	1	DKPVFITEIGWSTSNSPQGISEETQK	_DKPVFITEIGWSTSNSPQGISEETQK_	26561hc_01676
Unmodified	818.429	2	410.222	558630	229.16	105.2	59.888	400490000	7	0	GNYQIPK	_GNYQIPK_	26561hc_01676
Unmodified	877.397	2	439.706	521170	229.16	89.142	70.367	163360000	7	0	GYFSNYK	_GYFSNYK_	26561hc_01676
Unmodified	1292.62	2	647.316	354020	229.16	89.9	57.15	96454000	11	0	QFINNAICDAK	_QFINNAICDAK_	26561hc_01676
Unmodified	1292.62	3	431.88	353750	152.78	72.848	43.304	65702000	11	0	QFINNAICDAK	_QFINNAICDAK_	26561hc_01676
Unmodified	1586.87	3	529.963	288280	152.78	185.66	171.42	261540000	14	0	SNIQPIIILDYGNK	_SNIQPIIILDYGNK_	26561hc_01676
Unmodified	1282.62	2	642.319	356770	229.16	155.84	125.68	184790000	10	0	YATYVVNYYK	_YATYVVNYYK_	26561hc_01676
Unmodified	2188.03	3	730.351	313770	229.16	148.52	116.72	90162000	19	1	YYNNGDKPITDESIDAFVK	_YYNNGDKPITDESIDAFVK_	26561hc_01676
Unmodified	1471.73	2	736.873	155500	114.58	89.356	66.636	741950000	13	0	DADVIYPPVNVDR	_DADVIYPPVNVDR_	26561hc_01679
Unmodified	1120.48	2	561.249	204160	114.58	83.998	67.796	886010000	9	0	DDYFFTASR	_DDYFFTASR_	26561hc_01679
Unmodified	1120.48	2	561.249	204150	114.58	NaN	NaN	13611000	9	0	DDYFFTASR	_DDYFFTASR_	26561hc_01679
Unmodified	1236.56	2	619.288	370040	229.16	75.566	38.017	32085000	10	0	DEINNYVNEK	_DEINNYVNEK_	26561hc_01679
Unmodified	937.433	2	469.724	487870	229.16	120.46	74.441	2203900000	7	0	FNICEQK	_FNICEQK_	26561hc_01679
Unmodified	937.433	2	469.724	487870	229.16	110.31	62.461	43422000	7	0	FNICEQK	_FNICEQK_	26561hc_01679
Unmodified	937.433	2	469.724	487870	229.16	NaN	NaN	16789000	7	0	FNICEQK	_FNICEQK_	26561hc_01679
Unmodified	2039.9	3	680.976	224350	152.78	115.09	105.18	256050000	16	1	FNICEQKDDYFFTASR	_FNICEQKDDYFFTASR_	26561hc_01679
Unmodified	1539.73	3	514.251	297080	152.78	86.262	51.208	19458000	12	1	FRDEINNYVNEK	_FRDEINNYVNEK_	26561hc_01679
Unmodified	815.475	2	408.745	560650	229.16	122.74	70.106	1341500000	8	0	GGVLETIK	_GGVLETIK_	26561hc_01679
Unmodified	815.475	2	408.745	560650	229.16	107.9	52.179	393330000	8	0	GGVLETIK	_GGVLETIK_	26561hc_01679
Unmodified	815.475	2	408.745	560650	229.16	101.6	57.484	22838000	8	0	GGVLETIK	_GGVLETIK_	26561hc_01679
Unmodified	1857.88	3	620.3	246290	152.78	180.56	149.92	2187000000	16	0	GLEQESPTGVFFYEQK	_GLEQESPTGVFFYEQK_	26561hc_01679
Unmodified	1857.88	2	929.947	NaN	NaN	178.67	154.94	NaN	16	0	GLEQESPTGVFFYEQK	_GLEQESPTGVFFYEQK_	26561hc_01679
Unmodified	1857.88	2	929.947	246430	229.16	139.77	113.65	15918000	16	0	GLEQESPTGVFFYEQK	_GLEQESPTGVFFYEQK_	26561hc_01679
Unmodified	1857.88	2	929.947	246430	229.16	NaN	NaN	720140000	16	0	GLEQESPTGVFFYEQK	_GLEQESPTGVFFYEQK_	26561hc_01679
Unmodified	1361.72	3	454.915	503750	229.16	86.539	58.14	153560000	13	1	KLVVIGDGSEMSK	_KLVVIGDGSEMSK_	26561hc_01679
Oxidation (M)	1249.62	2	625.818	366180	229.16	97.163	70.565	63360000	12	0	LVVIGDGSEMSK	_LVVIGDGSEM(ox)SK_	26561hc_01679
Oxidation (M)	1249.62	2	625.818	366180	229.16	80.834	76.947	54079000	12	0	LVVIGDGSEMSK	_LVVIGDGSEM(ox)SK_	26561hc_01679
Unmodified	1233.63	2	617.821	370920	229.16	190.57	164.13	1705700000	12	0	LVVIGDGSEMSK	_LVVIGDGSEMSK_	26561hc_01679
Unmodified	1233.63	2	617.821	370920	229.16	137.89	115.25	37186000	12	0	LVVIGDGSEMSK	_LVVIGDGSEMSK_	26561hc_01679
Unmodified	1233.63	2	617.821	370920	229.16	143.24	119.21	19975000	12	0	LVVIGDGSEMSK	_LVVIGDGSEMSK_	26561hc_01679
Oxidation (M)	1766.86	3	589.96	388440	229.16	71.531	51.279	13471000	15	1	MDLIVEAFSQMPDKK	_MDLIVEAFSQM(ox)PDKK_	26561hc_01679
Oxidation (M)	1766.86	4	442.722	388220	171.87	127.56	100.53	10066000	15	1	MDLIVEAFSQMPDKK	_MDLIVEAFSQM(ox)PDKK_	26561hc_01679
Unmodified	1750.86	3	584.628	391980	229.16	193.47	177.65	209630000	15	1	MDLIVEAFSQMPDKK	_MDLIVEAFSQMPDKK_	26561hc_01679
Oxidation (M)	2117.96	3	706.996	216090	152.78	98.077	74.394	96457000	18	0	NIEILGYQPDATMTDYMK	_NIEILGYQPDATM(ox)TDYMK_	26561hc_01679
Unmodified	2101.97	2	1051.99	217840	229.16	140.77	122.31	187010000	18	0	NIEILGYQPDATMTDYMK	_NIEILGYQPDATMTDYMK_	26561hc_01679
Unmodified	2101.97	3	701.664	217730	152.78	131.48	72.731	1140500000	18	0	NIEILGYQPDATMTDYMK	_NIEILGYQPDATMTDYMK_	26561hc_01679
Unmodified	2101.97	3	701.664	217730	152.78	NaN	NaN	18528000	18	0	NIEILGYQPDATMTDYMK	_NIEILGYQPDATMTDYMK_	26561hc_01679
Unmodified	1032.54	2	517.275	221510	114.58	87.639	62.08	68584000	9	0	SATTTFIHR	_SATTTFIHR_	26561hc_01679
Unmodified	1032.54	3	345.186	221290	76.388	71.614	45.877	358630000	9	0	SATTTFIHR	_SATTTFIHR_	26561hc_01679
Unmodified	931.455	3	311.492	490460	152.78	86.472	43.558	53858000	7	0	WLHFSDK	_WLHFSDK_	26561hc_01679
Unmodified	1491.73	3	498.249	153310	76.388	109.6	76.282	497010000	11	0	YAWDLQHQYLR	_YAWDLQHQYLR_	26561hc_01679
Oxidation (M)	1845	3	616.006	248010	152.78	128.73	93.233	50245000	16	0	YLPLMPLAIEQLDVSK	_YLPLM(ox)PLAIEQLDVSK_	26561hc_01679
Oxidation (M)	1845	3	616.006	248010	152.78	130.47	93.324	35150000	16	0	YLPLMPLAIEQLDVSK	_YLPLM(ox)PLAIEQLDVSK_	26561hc_01679
Unmodified	1829	3	610.674	250170	152.78	110.97	88.497	138150000	16	0	YLPLMPLAIEQLDVSK	_YLPLMPLAIEQLDVSK_	26561hc_01679
Unmodified	1885.85	3	629.623	242640	152.77	130.29	111.84	7191900000	17	0	AASDEYNWDLNYGGIAK	_AASDEYNWDLNYGGIAK_	26561hc_01680
Unmodified	1885.85	2	943.931	242770	229.16	161.04	141.94	3019000000	17	0	AASDEYNWDLNYGGIAK	_AASDEYNWDLNYGGIAK_	26561hc_01680
Unmodified	1885.85	3	629.623	242650	152.78	168.93	132.15	348000000	17	0	AASDEYNWDLNYGGIAK	_AASDEYNWDLNYGGIAK_	26561hc_01680
Unmodified	1885.85	2	943.931	242770	229.16	150.9	135.32	31572000	17	0	AASDEYNWDLNYGGIAK	_AASDEYNWDLNYGGIAK_	26561hc_01680
Unmodified	1885.85	2	943.931	242780	229.16	NaN	NaN	91382000	17	0	AASDEYNWDLNYGGIAK	_AASDEYNWDLNYGGIAK_	26561hc_01680
Unmodified	1885.85	3	629.623	242650	152.78	NaN	NaN	82162000	17	0	AASDEYNWDLNYGGIAK	_AASDEYNWDLNYGGIAK_	26561hc_01680
Unmodified	1885.85	2	943.931	242780	229.16	NaN	NaN	28478000	17	0	AASDEYNWDLNYGGIAK	_AASDEYNWDLNYGGIAK_	26561hc_01680
Unmodified	1820.92	3	607.979	376930	229.16	137.32	110.3	74158000	18	1	AGAGTDSAIDSLKPYLDK	_AGAGTDSAIDSLKPYLDK_	26561hc_01680
Unmodified	1820.92	3	607.979	NaN	NaN	93.181	64.632	NaN	18	1	AGAGTDSAIDSLKPYLDK	_AGAGTDSAIDSLKPYLDK_	26561hc_01680
Unmodified	1820.92	3	607.979	376920	229.16	150.92	118.44	5738000000	18	1	AGAGTDSAIDSLKPYLDK	_AGAGTDSAIDSLKPYLDK_	26561hc_01680
Unmodified	1820.92	2	911.465	377130	343.74	169.17	141.12	195080000	18	1	AGAGTDSAIDSLKPYLDK	_AGAGTDSAIDSLKPYLDK_	26561hc_01680
Unmodified	1820.92	3	607.979	376930	229.16	121.45	87.478	74622000	18	1	AGAGTDSAIDSLKPYLDK	_AGAGTDSAIDSLKPYLDK_	26561hc_01680
Unmodified	1820.92	3	607.979	376930	229.16	75.91	48.946	281940000	18	1	AGAGTDSAIDSLKPYLDK	_AGAGTDSAIDSLKPYLDK_	26561hc_01680
Unmodified	1820.92	3	607.979	376930	229.16	123.92	89.645	48821000	18	1	AGAGTDSAIDSLKPYLDK	_AGAGTDSAIDSLKPYLDK_	26561hc_01680
Unmodified	1820.92	2	911.465	377130	343.75	NaN	NaN	5876200	18	1	AGAGTDSAIDSLKPYLDK	_AGAGTDSAIDSLKPYLDK_	26561hc_01680
Unmodified	1100.49	3	367.838	415330	152.78	56.432	45.908	13193000	9	0	DYFGAHTYK	_DYFGAHTYK_	26561hc_01680
Unmodified	1100.49	3	367.838	415330	152.78	83.998	66.134	4392400000	9	0	DYFGAHTYK	_DYFGAHTYK_	26561hc_01680
Unmodified	1100.49	3	367.838	415330	152.77	55.549	39.659	288900000	9	0	DYFGAHTYK	_DYFGAHTYK_	26561hc_01680
Unmodified	1100.49	3	367.838	415330	152.78	NaN	NaN	20323000	9	0	DYFGAHTYK	_DYFGAHTYK_	26561hc_01680
Unmodified	1244.7	3	415.908	367330	152.78	79.974	63.342	23531000	11	0	EAYELVAPILK	_EAYELVAPILK_	26561hc_01680
Unmodified	1244.7	2	623.358	367630	229.16	173.37	138.56	128680000	11	0	EAYELVAPILK	_EAYELVAPILK_	26561hc_01680
Unmodified	1244.7	2	623.358	367630	229.16	127.76	91.885	47685000	11	0	EAYELVAPILK	_EAYELVAPILK_	26561hc_01680
Unmodified	1244.7	3	415.908	367330	152.78	109.83	84.444	4762900000	11	0	EAYELVAPILK	_EAYELVAPILK_	26561hc_01680
Unmodified	1244.7	2	623.358	367630	229.16	175.73	138.71	7040100000	11	0	EAYELVAPILK	_EAYELVAPILK_	26561hc_01680
Unmodified	1244.7	2	623.358	367630	229.16	157.96	126.67	10397000	11	0	EAYELVAPILK	_EAYELVAPILK_	26561hc_01680
Unmodified	1244.7	2	623.358	367630	229.16	114.97	81.848	6855500	11	0	EAYELVAPILK	_EAYELVAPILK_	26561hc_01680
Unmodified	1244.7	2	623.358	367630	229.16	163.16	135.91	6322000	11	0	EAYELVAPILK	_EAYELVAPILK_	26561hc_01680
Unmodified	1244.7	2	623.358	367630	229.16	159.79	124.35	9733600	11	0	EAYELVAPILK	_EAYELVAPILK_	26561hc_01680
Unmodified	1244.7	3	415.908	367330	152.78	99.53	63.989	435880000	11	0	EAYELVAPILK	_EAYELVAPILK_	26561hc_01680
Unmodified	1244.7	2	623.358	367630	229.16	135.55	104.26	34459000	11	0	EAYELVAPILK	_EAYELVAPILK_	26561hc_01680
Unmodified	1244.7	2	623.358	367630	229.16	NaN	NaN	22013000	11	0	EAYELVAPILK	_EAYELVAPILK_	26561hc_01680
Unmodified	1244.7	3	415.908	367330	152.78	NaN	NaN	96448000	11	0	EAYELVAPILK	_EAYELVAPILK_	26561hc_01680
Unmodified	1244.7	3	415.908	367330	152.78	NaN	NaN	37316000	11	0	EAYELVAPILK	_EAYELVAPILK_	26561hc_01680
Unmodified	1244.7	2	623.358	367630	229.16	NaN	NaN	484920000	11	0	EAYELVAPILK	_EAYELVAPILK_	26561hc_01680
Unmodified	1244.7	3	415.908	367330	152.78	NaN	NaN	30063000	11	0	EAYELVAPILK	_EAYELVAPILK_	26561hc_01680
Unmodified	1245.57	2	623.791	183690	114.58	98.629	98.629	2543200000	10	0	EGVFHTEWLE	_EGVFHTEWLE_	26561hc_01680
Unmodified	1245.57	2	623.791	183690	114.58	49.423	49.423	18227000	10	0	EGVFHTEWLE	_EGVFHTEWLE_	26561hc_01680
Unmodified	1245.57	2	623.791	183690	114.58	NaN	NaN	109220000	10	0	EGVFHTEWLE	_EGVFHTEWLE_	26561hc_01680
Unmodified	1442.73	3	481.916	475520	229.16	121.24	93.899	2641300000	13	1	EKTEEVIAENPGK	_EKTEEVIAENPGK_	26561hc_01680
Unmodified	1442.73	4	361.689	475190	171.87	44.616	31.203	689190000	13	1	EKTEEVIAENPGK	_EKTEEVIAENPGK_	26561hc_01680
Unmodified	1442.73	2	722.37	475860	343.74	168.31	115.73	22039000	13	1	EKTEEVIAENPGK	_EKTEEVIAENPGK_	26561hc_01680
Unmodified	1442.73	3	481.916	475530	229.16	97.631	79.431	14890000	13	1	EKTEEVIAENPGK	_EKTEEVIAENPGK_	26561hc_01680
Unmodified	1442.73	2	722.37	475860	343.74	NaN	NaN	231420000	13	1	EKTEEVIAENPGK	_EKTEEVIAENPGK_	26561hc_01680
Unmodified	1442.73	4	361.689	475190	171.87	NaN	NaN	124650000	13	1	EKTEEVIAENPGK	_EKTEEVIAENPGK_	26561hc_01680
Unmodified	1442.73	4	361.689	475190	171.87	NaN	NaN	4536500	13	1	EKTEEVIAENPGK	_EKTEEVIAENPGK_	26561hc_01680
Unmodified	1570.82	3	524.614	NaN	NaN	113.54	93.172	NaN	14	2	EKTEEVIAENPGKK	_EKTEEVIAENPGKK_	26561hc_01680
Unmodified	1570.82	3	524.614	NaN	NaN	149.32	111.77	NaN	14	2	EKTEEVIAENPGKK	_EKTEEVIAENPGKK_	26561hc_01680
Unmodified	2268.09	3	757.038	201810	152.78	44.5	29.737	209550	23	0	ELSAEGFNFIGTGVSGGEEGALK	_ELSAEGFNFIGTGVSGGEEGALK_	26561hc_01680
Unmodified	2268.09	3	757.038	201810	152.78	127.54	106.54	155190000	23	0	ELSAEGFNFIGTGVSGGEEGALK	_ELSAEGFNFIGTGVSGGEEGALK_	26561hc_01680
Unmodified	2268.09	3	757.038	201810	152.77	176.7	146.17	8752300000	23	0	ELSAEGFNFIGTGVSGGEEGALK	_ELSAEGFNFIGTGVSGGEEGALK_	26561hc_01680
Unmodified	2268.09	2	1135.05	201900	229.16	203.93	197.77	1293900000	23	0	ELSAEGFNFIGTGVSGGEEGALK	_ELSAEGFNFIGTGVSGGEEGALK_	26561hc_01680
Unmodified	2268.09	3	757.038	201810	152.78	110.33	85.121	128110000	23	0	ELSAEGFNFIGTGVSGGEEGALK	_ELSAEGFNFIGTGVSGGEEGALK_	26561hc_01680
Unmodified	2268.09	2	1135.05	201900	229.16	100.69	79.437	44784000	23	0	ELSAEGFNFIGTGVSGGEEGALK	_ELSAEGFNFIGTGVSGGEEGALK_	26561hc_01680
Unmodified	2268.09	3	757.038	201810	152.78	143.35	120.48	19630000	23	0	ELSAEGFNFIGTGVSGGEEGALK	_ELSAEGFNFIGTGVSGGEEGALK_	26561hc_01680
Unmodified	2268.09	3	757.038	201810	152.78	171.9	145.38	17494000	23	0	ELSAEGFNFIGTGVSGGEEGALK	_ELSAEGFNFIGTGVSGGEEGALK_	26561hc_01680
Unmodified	2268.09	3	757.038	201810	152.78	152.63	122.06	193890000	23	0	ELSAEGFNFIGTGVSGGEEGALK	_ELSAEGFNFIGTGVSGGEEGALK_	26561hc_01680
Unmodified	2268.09	3	757.038	201810	152.78	162.44	134.97	347920000	23	0	ELSAEGFNFIGTGVSGGEEGALK	_ELSAEGFNFIGTGVSGGEEGALK_	26561hc_01680
Unmodified	2268.09	3	757.038	201810	152.78	195.05	163.54	259630000	23	0	ELSAEGFNFIGTGVSGGEEGALK	_ELSAEGFNFIGTGVSGGEEGALK_	26561hc_01680
Unmodified	2268.09	3	757.038	201810	152.78	189.09	162.37	172560000	23	0	ELSAEGFNFIGTGVSGGEEGALK	_ELSAEGFNFIGTGVSGGEEGALK_	26561hc_01680
Unmodified	2268.09	3	757.038	201810	152.78	166.93	134.74	114330000	23	0	ELSAEGFNFIGTGVSGGEEGALK	_ELSAEGFNFIGTGVSGGEEGALK_	26561hc_01680
Unmodified	2268.09	3	757.038	201810	152.78	191.73	169.07	63101000	23	0	ELSAEGFNFIGTGVSGGEEGALK	_ELSAEGFNFIGTGVSGGEEGALK_	26561hc_01680
Unmodified	2268.09	2	1135.05	201900	229.16	NaN	NaN	14871000	23	0	ELSAEGFNFIGTGVSGGEEGALK	_ELSAEGFNFIGTGVSGGEEGALK_	26561hc_01680
Unmodified	2268.09	2	1135.05	201900	229.16	NaN	NaN	55912000	23	0	ELSAEGFNFIGTGVSGGEEGALK	_ELSAEGFNFIGTGVSGGEEGALK_	26561hc_01680
Unmodified	2268.09	2	1135.05	201900	229.16	NaN	NaN	14994000	23	0	ELSAEGFNFIGTGVSGGEEGALK	_ELSAEGFNFIGTGVSGGEEGALK_	26561hc_01680
Unmodified	2268.09	2	1135.05	201900	229.16	NaN	NaN	18971000	23	0	ELSAEGFNFIGTGVSGGEEGALK	_ELSAEGFNFIGTGVSGGEEGALK_	26561hc_01680
Unmodified	2268.09	3	757.038	201810	152.78	NaN	NaN	10305000	23	0	ELSAEGFNFIGTGVSGGEEGALK	_ELSAEGFNFIGTGVSGGEEGALK_	26561hc_01680
Unmodified	3220.57	4	806.15	213200	171.87	126.18	110.54	23548000	33	1	ELSAEGFNFIGTGVSGGEEGALKGPSIMPGGQK	_ELSAEGFNFIGTGVSGGEEGALKGPSIMPGGQK_	26561hc_01680
Unmodified	1880.93	3	627.983	121640	76.388	287.03	230.1	179780000	17	0	GDIIIDGGNTFFQDTIR	_GDIIIDGGNTFFQDTIR_	26561hc_01680
Unmodified	1880.93	3	627.983	NaN	NaN	93.738	62.88	NaN	17	0	GDIIIDGGNTFFQDTIR	_GDIIIDGGNTFFQDTIR_	26561hc_01680
Unmodified	1880.93	3	627.983	121640	76.387	233.84	174.64	1880400000	17	0	GDIIIDGGNTFFQDTIR	_GDIIIDGGNTFFQDTIR_	26561hc_01680
Unmodified	1880.93	2	941.471	121700	114.58	165.89	149.8	45054000	17	0	GDIIIDGGNTFFQDTIR	_GDIIIDGGNTFFQDTIR_	26561hc_01680
Unmodified	1880.93	2	941.471	121700	114.58	88.706	66.128	25640000	17	0	GDIIIDGGNTFFQDTIR	_GDIIIDGGNTFFQDTIR_	26561hc_01680
Unmodified	1880.93	2	941.471	121700	114.58	205.28	142.21	18176000	17	0	GDIIIDGGNTFFQDTIR	_GDIIIDGGNTFFQDTIR_	26561hc_01680
Unmodified	1880.93	2	941.471	121700	114.58	156.72	136.4	15551000	17	0	GDIIIDGGNTFFQDTIR	_GDIIIDGGNTFFQDTIR_	26561hc_01680
Unmodified	1880.93	2	941.471	121700	114.58	NaN	NaN	1264600000	17	0	GDIIIDGGNTFFQDTIR	_GDIIIDGGNTFFQDTIR_	26561hc_01680
Unmodified	1880.93	3	627.983	121640	76.388	NaN	NaN	71663000	17	0	GDIIIDGGNTFFQDTIR	_GDIIIDGGNTFFQDTIR_	26561hc_01680
Unmodified	1880.93	3	627.983	121640	76.387	NaN	NaN	38901000	17	0	GDIIIDGGNTFFQDTIR	_GDIIIDGGNTFFQDTIR_	26561hc_01680
Unmodified	1880.93	3	627.983	121640	76.386	NaN	NaN	35340000	17	0	GDIIIDGGNTFFQDTIR	_GDIIIDGGNTFFQDTIR_	26561hc_01680
Unmodified	967.472	2	484.743	472750	229.16	104.42	55.668	14738000	10	0	GPQAQPAGDK	_GPQAQPAGDK_	26561hc_01680
Unmodified	967.472	2	484.743	472750	229.16	83.869	67.725	18227000	10	0	GPQAQPAGDK	_GPQAQPAGDK_	26561hc_01680
Unmodified	967.472	2	484.743	472750	229.16	128.28	106.01	4101300000	10	0	GPQAQPAGDK	_GPQAQPAGDK_	26561hc_01680
Unmodified	967.472	2	484.743	472750	229.16	96.665	59.571	13119000	10	0	GPQAQPAGDK	_GPQAQPAGDK_	26561hc_01680
Unmodified	967.472	2	484.743	NaN	NaN	79.974	70.386	NaN	10	0	GPQAQPAGDK	_GPQAQPAGDK_	26561hc_01680
Unmodified	967.472	2	484.743	472750	229.16	106.88	88.556	84401000	10	0	GPQAQPAGDK	_GPQAQPAGDK_	26561hc_01680
Unmodified	967.472	2	484.743	NaN	NaN	92.838	78.681	NaN	10	0	GPQAQPAGDK	_GPQAQPAGDK_	26561hc_01680
Unmodified	967.472	2	484.743	472750	229.16	93.667	59.664	18037000	10	0	GPQAQPAGDK	_GPQAQPAGDK_	26561hc_01680
Unmodified	1684.84	3	562.621	407310	229.16	130.02	96.055	10209000	16	1	GPQAQPAGDKAEFIEK	_GPQAQPAGDKAEFIEK_	26561hc_01680
Unmodified	1684.84	3	562.621	407310	229.16	144.4	132.49	6090100000	16	1	GPQAQPAGDKAEFIEK	_GPQAQPAGDKAEFIEK_	26561hc_01680
Unmodified	1684.84	3	562.621	407310	229.16	102.72	89.979	202920000	16	1	GPQAQPAGDKAEFIEK	_GPQAQPAGDKAEFIEK_	26561hc_01680
Unmodified	1684.84	3	562.621	407310	229.16	142.57	130.65	103750000	16	1	GPQAQPAGDKAEFIEK	_GPQAQPAGDKAEFIEK_	26561hc_01680
Oxidation (M)	986.486	3	329.836	463190	152.78	53.597	41.009	185390000	10	0	GPSIMPGGQK	_GPSIM(ox)PGGQK_	26561hc_01680
Oxidation (M)	986.486	2	494.25	463660	229.16	66.299	29.598	332670000	10	0	GPSIMPGGQK	_GPSIM(ox)PGGQK_	26561hc_01680
Oxidation (M)	986.486	2	494.25	463660	229.16	93.598	64.448	143210000	10	0	GPSIMPGGQK	_GPSIM(ox)PGGQK_	26561hc_01680
Oxidation (M)	986.486	2	494.25	463660	229.16	NaN	NaN	6972000	10	0	GPSIMPGGQK	_GPSIM(ox)PGGQK_	26561hc_01680
Unmodified	970.491	2	486.253	471280	229.16	109.48	82.516	49521000	10	0	GPSIMPGGQK	_GPSIMPGGQK_	26561hc_01680
Unmodified	970.491	2	486.253	471280	229.16	85.862	55.25	7754300	10	0	GPSIMPGGQK	_GPSIMPGGQK_	26561hc_01680
Unmodified	970.491	2	486.253	471280	229.16	146.79	117.64	6982000000	10	0	GPSIMPGGQK	_GPSIMPGGQK_	26561hc_01680
Unmodified	970.491	2	486.253	471280	229.16	106.68	85.736	28131000	10	0	GPSIMPGGQK	_GPSIMPGGQK_	26561hc_01680
Unmodified	970.491	2	486.253	471280	229.16	96.034	77.975	205010000	10	0	GPSIMPGGQK	_GPSIMPGGQK_	26561hc_01680
Unmodified	1041.52	2	521.769	219600	114.58	156.75	126.95	6842100000	9	0	GYTVSVFNR	_GYTVSVFNR_	26561hc_01680
Unmodified	1041.52	2	521.769	219600	114.58	82.452	56.716	3607700	9	0	GYTVSVFNR	_GYTVSVFNR_	26561hc_01680
Unmodified	1367.72	2	684.867	NaN	NaN	87.713	62.576	NaN	12	0	IVSYAQGFSQLR	_IVSYAQGFSQLR_	26561hc_01680
Unmodified	2169.1	3	724.04	105500	76.387	226.67	210.15	616310000	18	0	LVPYYTVQEFVESLETPR	_LVPYYTVQEFVESLETPR_	26561hc_01680
Unmodified	2169.1	3	724.04	105500	76.387	85.636	71.164	6234000	18	0	LVPYYTVQEFVESLETPR	_LVPYYTVQEFVESLETPR_	26561hc_01680
Unmodified	2169.1	3	724.04	105500	76.388	89.311	79.167	37682000	18	0	LVPYYTVQEFVESLETPR	_LVPYYTVQEFVESLETPR_	26561hc_01680
Unmodified	2169.1	3	724.04	NaN	NaN	137.32	121.54	NaN	18	0	LVPYYTVQEFVESLETPR	_LVPYYTVQEFVESLETPR_	26561hc_01680
Unmodified	2169.1	3	724.04	NaN	NaN	55.851	30.958	NaN	18	0	LVPYYTVQEFVESLETPR	_LVPYYTVQEFVESLETPR_	26561hc_01680
Unmodified	1028.56	2	515.288	222360	114.58	83.998	63.026	83626000	9	0	NLALNIESR	_NLALNIESR_	26561hc_01680
Unmodified	1028.56	2	515.288	222360	114.58	112.11	79.267	4014600000	9	0	NLALNIESR	_NLALNIESR_	26561hc_01680
Unmodified	1028.56	2	515.288	222360	114.58	81.525	57.37	93788000	9	0	NLALNIESR	_NLALNIESR_	26561hc_01680
Unmodified	1028.56	2	515.288	222360	114.58	NaN	NaN	24121000	9	0	NLALNIESR	_NLALNIESR_	26561hc_01680
Unmodified	1028.56	2	515.288	222360	114.58	NaN	NaN	25247000	9	0	NLALNIESR	_NLALNIESR_	26561hc_01680
Unmodified	1028.56	2	515.288	222360	114.58	NaN	NaN	14774000	9	0	NLALNIESR	_NLALNIESR_	26561hc_01680
Unmodified	2690.26	3	897.762	170170	152.78	180.68	169.11	178330000	26	0	QIAAVAEDGEPCVTYIGADGAGHYVK	_QIAAVAEDGEPCVTYIGADGAGHYVK_	26561hc_01680
Unmodified	2690.26	3	897.762	170170	152.78	210.31	204.05	2624200000	26	0	QIAAVAEDGEPCVTYIGADGAGHYVK	_QIAAVAEDGEPCVTYIGADGAGHYVK_	26561hc_01680
Unmodified	2690.26	3	897.762	170170	152.78	157.38	151.27	254460000	26	0	QIAAVAEDGEPCVTYIGADGAGHYVK	_QIAAVAEDGEPCVTYIGADGAGHYVK_	26561hc_01680
Unmodified	2690.26	3	897.762	170170	152.78	215.39	208.44	96844000	26	0	QIAAVAEDGEPCVTYIGADGAGHYVK	_QIAAVAEDGEPCVTYIGADGAGHYVK_	26561hc_01680
Unmodified	2690.26	3	897.762	170170	152.77	207.24	200.13	32278000	26	0	QIAAVAEDGEPCVTYIGADGAGHYVK	_QIAAVAEDGEPCVTYIGADGAGHYVK_	26561hc_01680
Unmodified	2690.26	4	673.573	170110	114.58	58.964	46.768	42483000	26	0	QIAAVAEDGEPCVTYIGADGAGHYVK	_QIAAVAEDGEPCVTYIGADGAGHYVK_	26561hc_01680
Unmodified	2690.26	3	897.762	170170	152.77	147.26	140.09	21705000	26	0	QIAAVAEDGEPCVTYIGADGAGHYVK	_QIAAVAEDGEPCVTYIGADGAGHYVK_	26561hc_01680
Unmodified	2690.26	4	673.573	170110	114.58	47.288	40.413	30971000	26	0	QIAAVAEDGEPCVTYIGADGAGHYVK	_QIAAVAEDGEPCVTYIGADGAGHYVK_	26561hc_01680
Unmodified	2690.26	3	897.762	NaN	NaN	104.7	91.021	NaN	26	0	QIAAVAEDGEPCVTYIGADGAGHYVK	_QIAAVAEDGEPCVTYIGADGAGHYVK_	26561hc_01680
Unmodified	2690.26	3	897.762	170170	152.78	218.81	208.83	16356000	26	0	QIAAVAEDGEPCVTYIGADGAGHYVK	_QIAAVAEDGEPCVTYIGADGAGHYVK_	26561hc_01680
Unmodified	2690.26	4	673.573	170110	114.58	NaN	NaN	2163600000	26	0	QIAAVAEDGEPCVTYIGADGAGHYVK	_QIAAVAEDGEPCVTYIGADGAGHYVK_	26561hc_01680
Unmodified	2690.26	4	673.573	170110	114.58	NaN	NaN	324300000	26	0	QIAAVAEDGEPCVTYIGADGAGHYVK	_QIAAVAEDGEPCVTYIGADGAGHYVK_	26561hc_01680
Unmodified	2690.26	4	673.573	170110	114.58	NaN	NaN	145940000	26	0	QIAAVAEDGEPCVTYIGADGAGHYVK	_QIAAVAEDGEPCVTYIGADGAGHYVK_	26561hc_01680
Unmodified	2690.26	4	673.573	170110	114.58	NaN	NaN	48352000	26	0	QIAAVAEDGEPCVTYIGADGAGHYVK	_QIAAVAEDGEPCVTYIGADGAGHYVK_	26561hc_01680
Unmodified	2690.26	3	897.762	170170	152.77	NaN	NaN	29325000	26	0	QIAAVAEDGEPCVTYIGADGAGHYVK	_QIAAVAEDGEPCVTYIGADGAGHYVK_	26561hc_01680
Unmodified	2690.26	3	897.762	170170	152.78	NaN	NaN	17798000	26	0	QIAAVAEDGEPCVTYIGADGAGHYVK	_QIAAVAEDGEPCVTYIGADGAGHYVK_	26561hc_01680
Unmodified	1319.65	2	660.831	173390	114.58	133.75	91.414	5920600000	11	0	QIADDYQQALR	_QIADDYQQALR_	26561hc_01680
Unmodified	1319.65	3	440.89	173260	76.389	43.297	12.905	9576400	11	0	QIADDYQQALR	_QIADDYQQALR_	26561hc_01680
Unmodified	1319.65	2	660.831	NaN	NaN	131.09	96.709	NaN	11	0	QIADDYQQALR	_QIADDYQQALR_	26561hc_01680
2 Oxidation (M)	1376.69	2	689.352	166220	114.58	121.5	112.29	62079000	13	0	QQIGVVGMAVMGR	_QQIGVVGM(ox)AVM(ox)GR_	26561hc_01680
2 Oxidation (M)	1376.69	2	689.352	166220	114.58	97.597	88.383	71570000	13	0	QQIGVVGMAVMGR	_QQIGVVGM(ox)AVM(ox)GR_	26561hc_01680
Oxidation (M)	1360.7	2	681.355	168170	114.58	109.83	87.744	192260000	13	0	QQIGVVGMAVMGR	_QQIGVVGMAVM(ox)GR_	26561hc_01680
Unmodified	1344.7	2	673.358	NaN	NaN	123.79	103.65	NaN	13	0	QQIGVVGMAVMGR	_QQIGVVGMAVMGR_	26561hc_01680
Unmodified	1344.7	2	673.358	NaN	NaN	64.103	41.363	NaN	13	0	QQIGVVGMAVMGR	_QQIGVVGMAVMGR_	26561hc_01680
Unmodified	1379.79	2	690.902	165840	114.58	92.112	77.877	19930000	13	0	SAVLPANLIQAQR	_SAVLPANLIQAQR_	26561hc_01680
Unmodified	1379.79	2	690.902	165840	114.58	108.31	96.106	11681000	13	0	SAVLPANLIQAQR	_SAVLPANLIQAQR_	26561hc_01680
Unmodified	1589.74	3	530.919	287760	152.78	63.662	52.048	3555900000	13	1	TDKEGVFHTEWLE	_TDKEGVFHTEWLE_	26561hc_01680
Unmodified	1185.59	3	396.203	385600	152.78	85.355	66.545	1042400000	11	0	TEEVIAENPGK	_TEEVIAENPGK_	26561hc_01680
Unmodified	1185.59	2	593.801	385930	229.16	139.86	113.47	1177200000	11	0	TEEVIAENPGK	_TEEVIAENPGK_	26561hc_01680
Unmodified	1185.59	2	593.801	385930	229.16	169.99	142.37	71145000	11	0	TEEVIAENPGK	_TEEVIAENPGK_	26561hc_01680
Unmodified	1185.59	3	396.203	385600	152.78	NaN	NaN	64245000	11	0	TEEVIAENPGK	_TEEVIAENPGK_	26561hc_01680
Unmodified	1313.68	4	329.428	521730	171.87	53.569	31.794	50583000	12	1	TEEVIAENPGKK	_TEEVIAENPGKK_	26561hc_01680
Unmodified	1313.68	3	438.902	522130	229.16	116.03	96.285	1718300000	12	1	TEEVIAENPGKK	_TEEVIAENPGKK_	26561hc_01680
Unmodified	1313.68	3	438.902	522130	229.16	NaN	NaN	571800000	12	1	TEEVIAENPGKK	_TEEVIAENPGKK_	26561hc_01680
Unmodified	1313.68	4	329.428	521730	171.87	NaN	NaN	188770000	12	1	TEEVIAENPGKK	_TEEVIAENPGKK_	26561hc_01680
Unmodified	2535.29	3	846.103	90282	76.388	173.45	160.56	333450000	23	0	WTSQSSLDLGEPLSLITESVFAR	_WTSQSSLDLGEPLSLITESVFAR_	26561hc_01680
Unmodified	2535.29	3	846.103	90283	76.388	109.23	94.919	3851500	23	0	WTSQSSLDLGEPLSLITESVFAR	_WTSQSSLDLGEPLSLITESVFAR_	26561hc_01680
Unmodified	2535.29	3	846.103	90282	76.388	80.314	63.389	2130000	23	0	WTSQSSLDLGEPLSLITESVFAR	_WTSQSSLDLGEPLSLITESVFAR_	26561hc_01680
Unmodified	2535.29	3	846.103	NaN	NaN	134.58	119.97	NaN	23	0	WTSQSSLDLGEPLSLITESVFAR	_WTSQSSLDLGEPLSLITESVFAR_	26561hc_01680
Unmodified	1108.59	2	555.301	412680	229.16	123.21	69.051	21493000	9	1	YISSLKDQR	_YISSLKDQR_	26561hc_01680
Unmodified	1461.77	2	731.893	313110	229.16	189.13	154.33	168340000	13	0	YLVDVILDEAANK	_YLVDVILDEAANK_	26561hc_01680
Unmodified	1461.77	3	488.264	312890	152.78	168.85	147.55	1418400000	13	0	YLVDVILDEAANK	_YLVDVILDEAANK_	26561hc_01680
Unmodified	1461.77	3	488.264	312890	152.78	120.57	99.178	26053000	13	0	YLVDVILDEAANK	_YLVDVILDEAANK_	26561hc_01680
Unmodified	1461.77	2	731.893	NaN	NaN	140.78	108.03	NaN	13	0	YLVDVILDEAANK	_YLVDVILDEAANK_	26561hc_01680
Unmodified	1461.77	2	731.893	NaN	NaN	106.01	80.79	NaN	13	0	YLVDVILDEAANK	_YLVDVILDEAANK_	26561hc_01680
Unmodified	1461.77	2	731.893	NaN	NaN	89.266	53.828	NaN	13	0	YLVDVILDEAANK	_YLVDVILDEAANK_	26561hc_01680
Unmodified	1461.77	2	731.893	313110	229.16	NaN	NaN	1532500000	13	0	YLVDVILDEAANK	_YLVDVILDEAANK_	26561hc_01680
Unmodified	974.555	2	488.285	234660	114.58	110.12	41.333	372340000	8	0	FLVAEQLR	_FLVAEQLR_	26561hc_01681
Unmodified	889.466	2	445.74	514120	229.16	108.09	54.533	74640000	7	1	FVEKPDR	_FVEKPDR_	26561hc_01681
Unmodified	1654.84	3	552.622	138230	76.389	132.51	123.19	80835000	16	0	GVALTDSAHAPYQVAR	_GVALTDSAHAPYQVAR_	26561hc_01681
Unmodified	950.544	3	317.855	720970	229.16	111.61	64.525	109620000	8	1	KYLSELAK	_KYLSELAK_	26561hc_01681
Unmodified	2162.02	4	541.513	105800	57.29	128.82	112.22	130030000	18	0	LSGLEIHEPMVICNEEHR	_LSGLEIHEPMVICNEEHR_	26561hc_01681
Unmodified	1323.75	2	662.883	172850	114.58	170.4	150.26	371510000	12	0	LSNNIILEPVGR	_LSNNIILEPVGR_	26561hc_01681
Unmodified	3293.6	3	1098.87	69515	76.388	62.495	48.903	182650000	30	0	VAEQYADEGHLVTFGIVPNAPETGYGYIQR	_VAEQYADEGHLVTFGIVPNAPETGYGYIQR_	26561hc_01681
Unmodified	3293.6	4	824.407	69492	57.29	55.662	47.648	326460000	30	0	VAEQYADEGHLVTFGIVPNAPETGYGYIQR	_VAEQYADEGHLVTFGIVPNAPETGYGYIQR_	26561hc_01681
Oxidation (M)	949.454	2	475.734	481710	229.16	66.299	36.726	38507000	9	0	ADTALMNAK	_ADTALM(ox)NAK_	26561hc_01682
Oxidation (M)	949.454	2	475.734	481700	229.16	69.812	45.476	17871000	9	0	ADTALMNAK	_ADTALM(ox)NAK_	26561hc_01682
Unmodified	933.459	2	467.737	489940	229.16	154.12	118.5	658880000	9	0	ADTALMNAK	_ADTALMNAK_	26561hc_01682
Unmodified	933.459	2	467.737	489940	229.16	107.57	85.804	24867000	9	0	ADTALMNAK	_ADTALMNAK_	26561hc_01682
Unmodified	2758.28	3	920.433	82991	76.388	43.099	30.903	133320000	24	0	AQYEPAAAYIDTTDGISIEYPEWR	_AQYEPAAAYIDTTDGISIEYPEWR_	26561hc_01682
Unmodified	1108.59	3	370.538	618460	229.16	81.95	67.26	1931800000	10	1	AYGEFLKPGK	_AYGEFLKPGK_	26561hc_01682
Unmodified	1108.59	3	370.538	618460	229.16	NaN	NaN	57479000	10	1	AYGEFLKPGK	_AYGEFLKPGK_	26561hc_01682
Unmodified	2041.96	3	681.66	112060	76.388	171.26	160.98	398070000	17	0	EYVDHLMGYVDLANFTR	_EYVDHLMGYVDLANFTR_	26561hc_01682
Unmodified	813.471	2	407.743	281010	114.58	94.006	55.188	1709900000	8	0	IVVGGDVR	_IVVGGDVR_	26561hc_01682
Unmodified	813.471	2	407.743	281010	114.58	NaN	NaN	65386000	8	0	IVVGGDVR	_IVVGGDVR_	26561hc_01682
Unmodified	1581.78	2	791.897	144690	114.58	186.58	126.83	124510000	14	0	LAEENQFPPVDPAR	_LAEENQFPPVDPAR_	26561hc_01682
Unmodified	984.535	2	493.275	232290	114.58	101.66	27.363	347110000	10	0	LGNAAEAIAR	_LGNAAEAIAR_	26561hc_01682
Unmodified	984.535	2	493.275	232290	114.58	91.265	40.073	30157000	10	0	LGNAAEAIAR	_LGNAAEAIAR_	26561hc_01682
Unmodified	776.428	2	389.221	588770	229.16	85.212	35.853	2157500000	7	0	LTSESLK	_LTSESLK_	26561hc_01682
Unmodified	776.428	2	389.221	588770	229.16	98.997	34.193	78189000	7	0	LTSESLK	_LTSESLK_	26561hc_01682
Unmodified	1316.71	2	659.362	173780	114.58	152.67	135.31	329910000	11	0	LTWNTVDIVTR	_LTWNTVDIVTR_	26561hc_01682
Unmodified	1316.71	2	659.362	173780	114.58	163.46	146.08	882440000	11	0	LTWNTVDIVTR	_LTWNTVDIVTR_	26561hc_01682
Unmodified	1906.97	3	636.666	NaN	NaN	99.011	73.481	NaN	19	0	LVVNSGNGAAGHVIDEVEK	_LVVNSGNGAAGHVIDEVEK_	26561hc_01682
Unmodified	1027.48	2	514.749	445190	229.16	94.692	80.573	185740000	8	0	MTQLTCFK	_MTQLTCFK_	26561hc_01682
Unmodified	916.444	2	459.229	499020	229.16	82.749	50.529	322560000	9	0	NGGQPVMSK	_NGGQPVMSK_	26561hc_01682
Unmodified	916.444	2	459.229	NaN	NaN	74.165	49.646	NaN	9	0	NGGQPVMSK	_NGGQPVMSK_	26561hc_01682
Unmodified	914.482	2	458.248	250040	114.58	76.478	36.126	56885000	9	0	PISGDTGLR	_PISGDTGLR_	26561hc_01682
Unmodified	1259.63	2	630.82	181640	114.58	166.69	126.98	456330000	12	0	QAAFPASGEINR	_QAAFPASGEINR_	26561hc_01682
Unmodified	1259.63	2	630.82	NaN	NaN	141.89	114.77	NaN	12	0	QAAFPASGEINR	_QAAFPASGEINR_	26561hc_01682
Unmodified	1259.63	2	630.82	181640	114.58	NaN	NaN	74101000	12	0	QAAFPASGEINR	_QAAFPASGEINR_	26561hc_01682
Unmodified	1387.72	3	463.581	329550	152.78	104.81	67.851	39337000	13	1	QAAFPASGEINRK	_QAAFPASGEINRK_	26561hc_01682
Unmodified	1028.61	2	515.313	444710	229.16	110.41	78.277	21761000	9	0	TEEILALLK	_TEEILALLK_	26561hc_01682
Unmodified	1028.61	2	515.313	444710	229.16	174.16	120.99	2211500000	9	0	TEEILALLK	_TEEILALLK_	26561hc_01682
Unmodified	1028.61	2	515.313	444710	229.16	86.67	35.792	8838500	9	0	TEEILALLK	_TEEILALLK_	26561hc_01682
Unmodified	1028.61	2	515.313	444710	229.16	NaN	NaN	22491000	9	0	TEEILALLK	_TEEILALLK_	26561hc_01682
Unmodified	1028.61	2	515.313	444710	229.16	NaN	NaN	13517000	9	0	TEEILALLK	_TEEILALLK_	26561hc_01682
Unmodified	772.423	2	387.219	591820	229.16	93.262	59.184	66005000	7	0	TGHAFIK	_TGHAFIK_	26561hc_01682
Unmodified	896.443	2	449.229	510130	229.16	113.41	75.053	1152300000	7	0	TQLTCFK	_TQLTCFK_	26561hc_01682
Unmodified	1184.59	3	395.872	192960	76.387	91.469	75.579	358940000	10	0	ALYDNLHPSR	_ALYDNLHPSR_	26561hc_01683
Unmodified	1184.59	3	395.872	192960	76.388	108.9	83.453	75555000	10	0	ALYDNLHPSR	_ALYDNLHPSR_	26561hc_01683
Unmodified	933.495	3	312.172	489400	152.78	42.599	17.704	107920000	9	0	ASSIQGIMK	_ASSIQGIMK_	26561hc_01683
Unmodified	933.495	2	467.755	489920	229.16	152.34	124.17	1986000000	9	0	ASSIQGIMK	_ASSIQGIMK_	26561hc_01683
Oxidation (M)	949.49	2	475.752	481680	229.16	113.71	72.277	111650000	9	0	ASSIQGIMK	_ASSIQGIM(ox)K_	26561hc_01683
Oxidation (M)	949.49	3	317.504	481180	152.78	53.327	7.647	20453000	9	0	ASSIQGIMK	_ASSIQGIM(ox)K_	26561hc_01683
Oxidation (M)	949.49	2	475.752	481690	229.16	NaN	NaN	47784000	9	0	ASSIQGIMK	_ASSIQGIM(ox)K_	26561hc_01683
Unmodified	1119.59	2	560.803	204320	114.58	133.57	84.477	1572000000	10	0	DFIADSILAR	_DFIADSILAR_	26561hc_01683
Unmodified	1119.59	2	560.803	204320	114.58	NaN	NaN	74217000	10	0	DFIADSILAR	_DFIADSILAR_	26561hc_01683
Unmodified	1832.93	3	611.983	249640	152.78	109.99	79.508	75915000	16	1	DLDAFKQEADVIISNR	_DLDAFKQEADVIISNR_	26561hc_01683
Oxidation (M)	1571.82	2	786.919	291220	229.16	150.69	94.598	39224000	14	0	DVTEINPNAVMIIK	_DVTEINPNAVM(ox)IIK_	26561hc_01683
Oxidation (M)	1571.82	3	524.948	291030	152.78	115.37	76.997	121540000	14	0	DVTEINPNAVMIIK	_DVTEINPNAVM(ox)IIK_	26561hc_01683
Oxidation (M)	1571.82	3	524.948	291030	152.78	NaN	NaN	75116000	14	0	DVTEINPNAVMIIK	_DVTEINPNAVM(ox)IIK_	26561hc_01683
Oxidation (M)	1571.82	2	786.919	291220	229.16	NaN	NaN	50407000	14	0	DVTEINPNAVMIIK	_DVTEINPNAVM(ox)IIK_	26561hc_01683
Unmodified	1555.83	2	778.921	294210	229.16	250.51	207.95	1052100000	14	0	DVTEINPNAVMIIK	_DVTEINPNAVMIIK_	26561hc_01683
Unmodified	1555.83	2	778.921	294210	229.16	150.51	121.71	33552000	14	0	DVTEINPNAVMIIK	_DVTEINPNAVMIIK_	26561hc_01683
Unmodified	1748.91	3	583.977	261610	152.77	118.52	102.53	1558400000	14	1	EIQEYLAEKPLNFR	_EIQEYLAEKPLNFR_	26561hc_01683
Unmodified	1748.91	3	583.977	261610	152.78	104.9	88.375	73990000	14	1	EIQEYLAEKPLNFR	_EIQEYLAEKPLNFR_	26561hc_01683
Oxidation (M)	2398.15	3	800.391	95438	76.388	121.26	99.666	235230000	20	0	GIPVIIYEPVMQEDEFFNSR	_GIPVIIYEPVM(ox)QEDEFFNSR_	26561hc_01683
Unmodified	2382.16	3	795.059	96078	76.387	147.1	136.28	301310000	20	0	GIPVIIYEPVMQEDEFFNSR	_GIPVIIYEPVMQEDEFFNSR_	26561hc_01683
Unmodified	2382.16	3	795.059	NaN	NaN	82.755	63.684	NaN	20	0	GIPVIIYEPVMQEDEFFNSR	_GIPVIIYEPVMQEDEFFNSR_	26561hc_01683
Unmodified	2156.97	3	719.999	212190	152.78	257.72	233.71	767370000	19	0	IGNHYNNPSFGYGGYCLPK	_IGNHYNNPSFGYGGYCLPK_	26561hc_01683
Unmodified	770.454	2	386.234	593330	229.16	73.931	28.619	29465000	7	0	ISPIVDK	_ISPIVDK_	26561hc_01683
Unmodified	770.454	2	386.234	593330	229.16	83.265	46.171	1677600000	7	0	ISPIVDK	_ISPIVDK_	26561hc_01683
Unmodified	770.454	2	386.234	593330	229.16	NaN	NaN	25483000	7	0	ISPIVDK	_ISPIVDK_	26561hc_01683
Unmodified	770.454	2	386.234	593330	229.16	NaN	NaN	5657400	7	0	ISPIVDK	_ISPIVDK_	26561hc_01683
Unmodified	1247.69	3	416.903	366450	152.78	109.39	72.718	1521400000	11	1	KDFIADSILAR	_KDFIADSILAR_	26561hc_01683
Unmodified	1618.87	3	540.631	141290	76.388	104.9	81.39	392290000	14	0	LGIDNVIFSPEFLR	_LGIDNVIFSPEFLR_	26561hc_01683
Unmodified	1190.55	2	596.282	384320	229.16	143.5	114.76	950840000	11	0	MAEELADVADK	_MAEELADVADK_	26561hc_01683
Unmodified	1190.55	2	596.282	384320	229.16	143.5	112.93	49045000	11	0	MAEELADVADK	_MAEELADVADK_	26561hc_01683
Unmodified	1709.83	3	570.95	267580	152.78	74.853	54.624	171160000	15	1	MAEELADVADKVYTR	_MAEELADVADKVYTR_	26561hc_01683
Unmodified	1794.87	3	599.296	254920	152.78	117.48	104.07	224400000	16	0	NADYVIIATPTDYDPK	_NADYVIIATPTDYDPK_	26561hc_01683
Unmodified	1794.87	2	898.441	255070	229.16	150.05	119.66	620140000	16	0	NADYVIIATPTDYDPK	_NADYVIIATPTDYDPK_	26561hc_01683
Unmodified	1794.87	3	599.296	254920	152.78	112.03	85.908	1688400000	16	0	NADYVIIATPTDYDPK	_NADYVIIATPTDYDPK_	26561hc_01683
Unmodified	1794.87	3	599.296	254930	152.78	113.01	93.176	23126000	16	0	NADYVIIATPTDYDPK	_NADYVIIATPTDYDPK_	26561hc_01683
Unmodified	1794.87	3	599.296	NaN	NaN	95.073	82.928	NaN	16	0	NADYVIIATPTDYDPK	_NADYVIIATPTDYDPK_	26561hc_01683
Unmodified	1794.87	2	898.441	255070	229.16	NaN	NaN	133020000	16	0	NADYVIIATPTDYDPK	_NADYVIIATPTDYDPK_	26561hc_01683
Unmodified	1877.93	2	939.97	243800	229.16	180.56	158.89	257430000	17	0	QDIPTLFTDSTEAEAIK	_QDIPTLFTDSTEAEAIK_	26561hc_01683
Unmodified	1877.93	3	626.983	243670	152.78	114.28	72.325	583630000	17	0	QDIPTLFTDSTEAEAIK	_QDIPTLFTDSTEAEAIK_	26561hc_01683
Unmodified	1877.93	3	626.983	243670	152.78	105.06	59.197	199490000	17	0	QDIPTLFTDSTEAEAIK	_QDIPTLFTDSTEAEAIK_	26561hc_01683
Unmodified	1877.93	3	626.983	243670	152.78	116.04	83.7	66284000	17	0	QDIPTLFTDSTEAEAIK	_QDIPTLFTDSTEAEAIK_	26561hc_01683
Unmodified	1877.93	2	939.97	243800	229.16	NaN	NaN	52660000	17	0	QDIPTLFTDSTEAEAIK	_QDIPTLFTDSTEAEAIK_	26561hc_01683
Unmodified	1877.93	2	939.97	243800	229.16	NaN	NaN	15252000	17	0	QDIPTLFTDSTEAEAIK	_QDIPTLFTDSTEAEAIK_	26561hc_01683
Unmodified	1143.59	2	572.801	200040	114.58	161.67	89.439	491950000	10	0	QEADVIISNR	_QEADVIISNR_	26561hc_01683
Unmodified	1143.59	2	572.801	200040	114.58	84.31	37.854	14293000	10	0	QEADVIISNR	_QEADVIISNR_	26561hc_01683
Unmodified	1143.59	2	572.801	200040	114.58	115	36.892	84976000	10	0	QEADVIISNR	_QEADVIISNR_	26561hc_01683
Unmodified	1143.59	2	572.801	200040	114.58	68.224	9.6461	44414000	10	0	QEADVIISNR	_QEADVIISNR_	26561hc_01683
Unmodified	1143.59	2	572.801	200040	114.58	NaN	NaN	7835600	10	0	QEADVIISNR	_QEADVIISNR_	26561hc_01683
Unmodified	1298.67	2	650.34	176190	114.58	119.34	96.191	1464400000	11	0	QIIEGVCLDPR	_QIIEGVCLDPR_	26561hc_01683
Unmodified	1298.67	2	650.34	176190	114.58	81.771	53.553	41605000	11	0	QIIEGVCLDPR	_QIIEGVCLDPR_	26561hc_01683
Unmodified	781.335	2	391.675	292540	114.58	104.21	94.968	9369200	7	0	SGSDNFR	_SGSDNFR_	26561hc_01683
Unmodified	781.335	2	391.675	292540	114.58	73.616	62.248	204710000	7	0	SGSDNFR	_SGSDNFR_	26561hc_01683
Unmodified	781.335	2	391.675	292540	114.58	82.671	64.823	1224400	7	0	SGSDNFR	_SGSDNFR_	26561hc_01683
Unmodified	1587.8	2	794.908	144140	114.58	72.815	52.674	154740000	14	0	TNHFNTSTVEAVIR	_TNHFNTSTVEAVIR_	26561hc_01683
Unmodified	1587.8	3	530.274	144050	76.388	94.673	72.618	829180000	14	0	TNHFNTSTVEAVIR	_TNHFNTSTVEAVIR_	26561hc_01683
Unmodified	2133.99	2	1068	214570	229.16	228.11	215.75	414130000	19	0	VAYFNELDSYAESQGLNSK	_VAYFNELDSYAESQGLNSK_	26561hc_01683
Unmodified	2133.99	3	712.336	214470	152.78	175.19	159.47	83701000	19	0	VAYFNELDSYAESQGLNSK	_VAYFNELDSYAESQGLNSK_	26561hc_01683
Unmodified	2133.99	3	712.336	214470	152.78	211.26	184.82	52227000	19	0	VAYFNELDSYAESQGLNSK	_VAYFNELDSYAESQGLNSK_	26561hc_01683
Unmodified	2133.99	3	712.336	214470	152.78	185.59	162.61	26930000	19	0	VAYFNELDSYAESQGLNSK	_VAYFNELDSYAESQGLNSK_	26561hc_01683
Unmodified	846.427	2	424.221	540200	229.16	87.754	50.726	34550000	7	0	VDMLNQK	_VDMLNQK_	26561hc_01683
Unmodified	846.427	2	424.221	540200	229.16	104.21	61.813	3107200000	7	0	VDMLNQK	_VDMLNQK_	26561hc_01683
Unmodified	846.427	2	424.221	540200	229.16	NaN	NaN	7430400	7	0	VDMLNQK	_VDMLNQK_	26561hc_01683
Unmodified	1133.56	2	567.786	201800	114.58	145.72	89.002	35613000	10	0	MTVLSAPEMR	_MTVLSAPEMR_	26561hc_03127
Unmodified	1269.74	2	635.88	180190	114.58	58.132	45.079	178110000	11	0	QDVPFIIAVIR	_QDVPFIIAVIR_	26561hc_03127
Unmodified	1496.77	3	499.929	305590	152.78	180.3	166.27	278160000	14	0	SMLQSILDATPGHK	_SMLQSILDATPGHK_	26561hc_03127
Unmodified	1488.74	2	745.379	153720	114.58	150.09	116.01	251540000	14	0	VEASCLPASVVMAR	_VEASCLPASVVMAR_	26561hc_03127
Unmodified	950.555	3	317.859	480640	152.78	94.309	55.288	80630000	9	0	ADIIAALHK	_ADIIAALHK_	26561hc_03128
Unmodified	1318.66	3	440.559	346780	152.78	84.658	51.712	116890000	11	0	CLSSENLQQIK	_CLSSENLQQIK_	26561hc_03131
Unmodified	924.401	2	463.208	494730	229.16	88.819	65.776	296560000	8	0	DAFGEMQK	_DAFGEMQK_	26561hc_03131
Unmodified	1067.48	2	534.746	428550	229.16	181.55	118.4	286310000	9	0	ESADYLENK	_ESADYLENK_	26561hc_03131
Unmodified	879.409	2	440.712	259990	114.58	67.494	23.116	145380000	7	0	FDNIESR	_FDNIESR_	26561hc_03131
Unmodified	1264.67	3	422.563	542320	229.16	113.95	96.029	962280000	12	1	GATYDLSVSKPK	_GATYDLSVSKPK_	26561hc_03131
Unmodified	1264.67	3	422.563	542320	229.16	NaN	NaN	16136000	12	1	GATYDLSVSKPK	_GATYDLSVSKPK_	26561hc_03131
Unmodified	1163.63	2	582.824	196600	114.58	139.97	124.09	525890000	9	0	LFYPINLER	_LFYPINLER_	26561hc_03131
Unmodified	1637.77	2	819.894	139750	114.58	156.16	147.43	219390000	12	0	LIYDEYYINYNR	_LIYDEYYINYNR_	26561hc_03131
Unmodified	844.44	2	423.227	270730	114.58	138.83	51.071	158990000	7	0	LQNDISR	_LQNDISR_	26561hc_03131
Unmodified	1588.8	3	530.608	287920	152.78	99.5	78.254	25377000	13	0	LYDIYSSIVEYPK	_LYDIYSSIVEYPK_	26561hc_03131
Unmodified	825.405	2	413.71	553920	229.16	122.13	108.46	440250000	7	0	LYQSGMK	_LYQSGMK_	26561hc_03131
Unmodified	1397.65	3	466.891	163610	76.387	129.88	108.87	88912000	10	0	NYDITHFFWR	_NYDITHFFWR_	26561hc_03131
Unmodified	1240.67	3	414.563	368520	152.78	133.91	89.272	20519000	12	0	PSVLAEDGVNLK	_PSVLAEDGVNLK_	26561hc_03131
Oxidation (M)	1428.71	3	477.243	320120	152.77	59.57	18.517	21654000	12	0	QLGFIPHDEMVK	_QLGFIPHDEM(ox)VK_	26561hc_03131
Oxidation (M)	1428.71	3	477.243	320120	152.78	NaN	NaN	25836000	12	0	QLGFIPHDEMVK	_QLGFIPHDEM(ox)VK_	26561hc_03131
Unmodified	1412.71	3	471.911	323740	152.78	70.089	41.113	280580000	12	0	QLGFIPHDEMVK	_QLGFIPHDEMVK_	26561hc_03131
Unmodified	2380.09	4	596.031	288360	171.87	93.342	81.71	233200000	20	1	SFELTTQHNDNLSQFDDNKK	_SFELTTQHNDNLSQFDDNKK_	26561hc_03131
Unmodified	918.502	3	307.175	746030	229.16	72.434	31.317	158100000	8	1	SKDTLIDK	_SKDTLIDK_	26561hc_03131
Unmodified	918.502	3	307.175	746030	229.16	82.831	39.584	342810000	8	1	SKDTLIDK	_SKDTLIDK_	26561hc_03131
Unmodified	1808.88	2	905.449	253090	229.16	144.29	107.31	6530400	16	0	TFYNDLITAYTVSSSK	_TFYNDLITAYTVSSSK_	26561hc_03131
Unmodified	1155.58	2	578.798	395930	229.16	206.43	149.25	881250000	10	0	TIGFDELSFK	_TIGFDELSFK_	26561hc_03131
Unmodified	1155.58	2	578.798	395930	229.16	NaN	NaN	25617000	10	0	TIGFDELSFK	_TIGFDELSFK_	26561hc_03131
Unmodified	1403.72	2	702.865	163020	114.58	118.73	101.56	443610000	14	0	VVELGNNFGVSGGR	_VVELGNNFGVSGGR_	26561hc_03131
Unmodified	1403.72	2	702.865	NaN	NaN	73.36	62.138	NaN	14	0	VVELGNNFGVSGGR	_VVELGNNFGVSGGR_	26561hc_03131
Unmodified	1093.51	2	547.761	418360	229.16	122.13	91.817	586980000	9	0	WAGELEDFK	_WAGELEDFK_	26561hc_03131
Unmodified	1093.51	2	547.761	418360	229.16	NaN	NaN	19163000	9	0	WAGELEDFK	_WAGELEDFK_	26561hc_03131
Unmodified	2138.08	3	713.699	321090	229.16	151.64	116	49543000	20	1	DKVVLDIACGEGYGSALLMK	_DKVVLDIACGEGYGSALLMK_	26561hc_03132
Unmodified	843.481	2	422.748	271040	114.58	132.57	18.544	1713700000	7	0	IENVTLR	_IENVTLR_	26561hc_03132
Unmodified	843.481	2	422.748	271040	114.58	89.296	7.5118	65334000	7	0	IENVTLR	_IENVTLR_	26561hc_03132
Unmodified	843.481	2	422.748	271040	114.58	NaN	NaN	9733500	7	0	IENVTLR	_IENVTLR_	26561hc_03132
Oxidation (M)	1314.63	2	658.321	174050	114.58	89.827	63.71	167760000	10	0	ISQMEIPYYR	_ISQM(ox)EIPYYR_	26561hc_03132
Unmodified	1298.63	2	650.324	176190	114.58	205.59	177.7	1385200000	10	0	ISQMEIPYYR	_ISQMEIPYYR_	26561hc_03132
Unmodified	1089.55	3	364.19	629240	229.16	73.887	48.15	735800000	8	1	KYTFQEFK	_KYTFQEFK_	26561hc_03132
Unmodified	2260.14	5	453.035	202340	91.665	61.957	41.706	42375000	20	1	LNLSEKPAHSLQESAIHCAR	_LNLSEKPAHSLQESAIHCAR_	26561hc_03132
Acetyl (Protein N-term)	1160.59	2	581.3	197110	114.58	75.043	14.685	230910000	9	1	MERLNLSEK	_(ac)MERLNLSEK_	26561hc_03132
Oxidation (M)	1642.75	2	822.383	139330	114.58	76.24	45.676	46654000	14	0	MTEEFESNVSSVLR	_M(ox)TEEFESNVSSVLR_	26561hc_03132
Unmodified	1626.76	2	814.385	140700	114.58	260.57	250.75	827330000	14	0	MTEEFESNVSSVLR	_MTEEFESNVSSVLR_	26561hc_03132
Unmodified	1270.69	2	636.351	360120	229.16	211.86	137.7	849340000	11	0	NISELQQQLAK	_NISELQQQLAK_	26561hc_03132
Unmodified	2179.11	3	727.378	210040	152.78	174.02	147.87	47251000	20	0	NNLELENADLISLHGDLATK	_NNLELENADLISLHGDLATK_	26561hc_03132
Unmodified	835.386	2	418.7	273660	114.58	112.41	85.274	525230000	7	0	NSSLMER	_NSSLMER_	26561hc_03132
Unmodified	835.386	2	418.7	273660	114.58	73.665	29.218	11580000	7	0	NSSLMER	_NSSLMER_	26561hc_03132
Oxidation (M)	1405.67	3	469.563	325360	152.78	99.732	87.105	30355000	12	0	QIAMYHDVTNAK	_QIAM(ox)YHDVTNAK_	26561hc_03132
Oxidation (M)	1405.67	3	469.563	325360	152.78	77.387	65.41	37323000	12	0	QIAMYHDVTNAK	_QIAM(ox)YHDVTNAK_	26561hc_03132
Oxidation (M)	1405.67	3	469.563	325360	152.77	NaN	NaN	3276800	12	0	QIAMYHDVTNAK	_QIAM(ox)YHDVTNAK_	26561hc_03132
Unmodified	1389.67	3	464.231	329090	152.78	105.65	68.695	555380000	12	0	QIAMYHDVTNAK	_QIAMYHDVTNAK_	26561hc_03132
Unmodified	1430.73	2	716.37	159950	114.58	115.23	94.395	82607000	13	0	VVGVDISEESIER	_VVGVDISEESIER_	26561hc_03132
Oxidation (M)	1910.95	3	637.99	239460	152.77	99.747	74.157	14773000	18	0	VVLDIACGEGYGSALLMK	_VVLDIACGEGYGSALLM(ox)K_	26561hc_03132
Oxidation (M)	1910.95	3	637.99	239460	152.78	NaN	NaN	11543000	18	0	VVLDIACGEGYGSALLMK	_VVLDIACGEGYGSALLM(ox)K_	26561hc_03132
Unmodified	1894.95	3	632.658	241480	152.78	131.72	97.922	161250000	18	0	VVLDIACGEGYGSALLMK	_VVLDIACGEGYGSALLMK_	26561hc_03132
Unmodified	1872.87	2	937.444	122230	114.58	144.88	125.7	223750000	16	0	YDVEYIVSDANTISER	_YDVEYIVSDANTISER_	26561hc_03132
Unmodified	1872.87	3	625.299	122160	76.388	110.22	97.042	29815000	16	0	YDVEYIVSDANTISER	_YDVEYIVSDANTISER_	26561hc_03132
Unmodified	1872.87	3	625.299	122160	76.388	NaN	NaN	406980000	16	0	YDVEYIVSDANTISER	_YDVEYIVSDANTISER_	26561hc_03132
Unmodified	1872.87	3	625.299	122160	76.388	NaN	NaN	28239000	16	0	YDVEYIVSDANTISER	_YDVEYIVSDANTISER_	26561hc_03132
Unmodified	961.455	2	481.735	475700	229.16	122.18	104.14	470890000	7	0	YTFQEFK	_YTFQEFK_	26561hc_03132
Unmodified	1173.58	2	587.798	194930	114.58	107.57	89.25	70499000	11	0	AVITSDVPGCR	_AVITSDVPGCR_	26561hc_03133
Unmodified	2348.16	3	783.727	194930	152.78	122.16	93.327	10310000	20	0	CNNIIELPGHVDNVQEWLAK	_CNNIIELPGHVDNVQEWLAK_	26561hc_03133
Unmodified	1125.57	2	563.793	406470	229.16	130.66	115.01	82147000	10	0	GVYEFIEAAK	_GVYEFIEAAK_	26561hc_03133
Unmodified	1080.47	2	541.242	211700	114.58	126.39	108.13	63131000	10	0	STQEAMAMGR	_STQEAMAMGR_	26561hc_03133
Unmodified	1567.79	3	523.603	291780	152.77	102.73	80.577	33249000	14	0	TGLNPFSDVINTYK	_TGLNPFSDVINTYK_	26561hc_03133
Unmodified	1422.83	3	475.285	NaN	NaN	125.36	97.494	NaN	13	0	LISLTPPVDLIDK	_LISLTPPVDLIDK_	26561hc_03134
Unmodified	1484.83	3	495.95	308050	152.78	111.66	84.013	76362000	14	0	LISNDIPVVSLGMK	_LISNDIPVVSLGMK_	26561hc_03134
Unmodified	1359.7	2	680.857	168290	114.58	150.51	129.89	105500000	13	0	LSDLNTVVSDAAR	_LSDLNTVVSDAAR_	26561hc_03134
Unmodified	1763.91	3	588.976	129700	76.388	180.56	150.46	77291000	15	0	LTLQTFIDQNSLSER	_LTLQTFIDQNSLSER_	26561hc_03134
Unmodified	1351.67	2	676.84	338580	229.16	147.91	140.53	614530000	12	0	DVGVEFPIYDAK	_DVGVEFPIYDAK_	26561hc_03135
Unmodified	1351.67	2	676.84	338580	229.16	NaN	NaN	18574000	12	0	DVGVEFPIYDAK	_DVGVEFPIYDAK_	26561hc_03135
3 Phospho (STY)	1089.34	2	545.679	NaN	NaN	50.034	20.483	NaN	8	0	ESSTVTVK	_ES(ph)S(ph)T(ph)VTVK_	26561hc_03135
Unmodified	849.444	2	425.729	538280	229.16	136.8	72.02	267800000	8	0	ESSTVTVK	_ESSTVTVK_	26561hc_03135
Unmodified	1474.77	3	492.597	310140	152.78	84.753	36.613	259340000	14	0	GLLLGMTNAEIESK	_GLLLGMTNAEIESK_	26561hc_03135
Unmodified	1474.77	2	738.392	310350	229.16	117.7	97.673	12523000	14	0	GLLLGMTNAEIESK	_GLLLGMTNAEIESK_	26561hc_03135
Unmodified	1474.77	3	492.597	310140	152.78	NaN	NaN	21562000	14	0	GLLLGMTNAEIESK	_GLLLGMTNAEIESK_	26561hc_03135
Unmodified	977.539	2	489.777	701840	343.74	136.99	78.174	20860000	9	1	KESSTVTVK	_KESSTVTVK_	26561hc_03135
Unmodified	1461.81	3	488.277	312890	152.78	135.02	87.046	498460000	14	0	LLAGIYEPTSGTIK	_LLAGIYEPTSGTIK_	26561hc_03135
Unmodified	1243.61	2	622.813	367950	229.16	166.34	86.098	418930000	11	0	MIGDPEEVLNK	_MIGDPEEVLNK_	26561hc_03135
Unmodified	1243.61	2	622.813	367950	229.16	NaN	NaN	24313000	11	0	MIGDPEEVLNK	_MIGDPEEVLNK_	26561hc_03135
Unmodified	955.516	3	319.513	478150	152.77	51.854	29.706	53559000	8	0	MSHLIDLK	_MSHLIDLK_	26561hc_03135
Unmodified	824.476	3	275.832	553870	152.78	74.255	31.622	446380000	7	0	SHLIDLK	_SHLIDLK_	26561hc_03135
Unmodified	1079.59	2	540.8	423750	229.16	179.81	123.08	394170000	10	0	SLDGLTFSLK	_SLDGLTFSLK_	26561hc_03135
Unmodified	887.482	2	444.749	257630	114.58	81.525	45.907	747190000	8	0	SQVANLTR	_SQVANLTR_	26561hc_03135
Unmodified	887.482	2	444.749	257630	114.58	NaN	NaN	14318000	8	0	SQVANLTR	_SQVANLTR_	26561hc_03135
Unmodified	900.507	2	451.261	507830	229.16	109.01	73.394	311450000	8	0	VLWLEGGK	_VLWLEGGK_	26561hc_03135
Unmodified	1535.87	3	512.963	297830	152.78	110.15	83.552	102530000	14	0	VVVLSSHDNNVILK	_VVVLSSHDNNVILK_	26561hc_03135
Unmodified	812.385	2	407.2	281390	114.58	81.381	54.261	283020000	7	0	VYSTGMR	_VYSTGMR_	26561hc_03135
Unmodified	1650.79	3	551.27	277130	152.78	117.48	105.52	544300000	16	0	AFSVSNYAVSGTSFSK	_AFSVSNYAVSGTSFSK_	26561hc_03137
Unmodified	1185.53	2	593.772	192970	114.58	122.94	114.52	380660000	10	0	DAEAFYDSLR	_DAEAFYDSLR_	26561hc_03137
Unmodified	1185.53	2	593.772	192970	114.58	NaN	NaN	26068000	10	0	DAEAFYDSLR	_DAEAFYDSLR_	26561hc_03137
Unmodified	837.387	2	419.701	546020	229.16	99.442	43.725	295430000	7	0	DNYAEVK	_DNYAEVK_	26561hc_03137
Unmodified	1545.7	2	773.855	148070	114.58	126.66	114.93	68515000	12	0	DYLMEVMNFTQR	_DYLMEVMNFTQR_	26561hc_03137
Unmodified	950.471	2	476.243	481190	229.16	139.97	70.532	650380000	8	0	ELSDFNVK	_ELSDFNVK_	26561hc_03137
Unmodified	950.471	2	476.243	481190	229.16	99.139	56.365	19399000	8	0	ELSDFNVK	_ELSDFNVK_	26561hc_03137
Unmodified	876.507	2	439.261	260850	114.58	101.28	81.807	425050000	7	0	FIELLSR	_FIELLSR_	26561hc_03137
Oxidation (M)	1786.83	3	596.619	256070	152.77	66.246	46.016	17380000	15	0	GCELVTNLHLENNMK	_GCELVTNLHLENNM(ox)K_	26561hc_03137
Oxidation (M)	1786.83	3	596.619	256070	152.78	NaN	NaN	28234000	15	0	GCELVTNLHLENNMK	_GCELVTNLHLENNM(ox)K_	26561hc_03137
Unmodified	1770.84	3	591.287	258380	152.78	156.96	139.88	196170000	15	0	GCELVTNLHLENNMK	_GCELVTNLHLENNMK_	26561hc_03137
Unmodified	1435.76	3	479.594	318550	152.77	107.03	62.414	99117000	12	0	GFPELELYLVEK	_GFPELELYLVEK_	26561hc_03137
Unmodified	756.449	2	379.232	604280	229.16	128.75	48.495	262010000	7	0	IAQNIAK	_IAQNIAK_	26561hc_03137
Unmodified	996.459	2	499.237	459030	229.16	130.22	94.603	770320000	8	0	IVCTDDFK	_IVCTDDFK_	26561hc_03137
Unmodified	867.543	2	434.779	527080	229.16	73.248	21.461	467600000	8	0	IVLPALDK	_IVLPALDK_	26561hc_03137
Unmodified	1074.55	2	538.28	212870	114.58	65.347	41.192	175820000	10	0	LAVPDSGNFR	_LAVPDSGNFR_	26561hc_03137
Unmodified	1215.65	2	608.83	376400	229.16	219.72	168.66	158230000	11	0	LTALSENLNNK	_LTALSENLNNK_	26561hc_03137
Unmodified	1215.65	2	608.83	376400	229.16	NaN	NaN	3195000	11	0	LTALSENLNNK	_LTALSENLNNK_	26561hc_03137
Unmodified	1125.59	2	563.802	406460	229.16	98.048	76.363	135660000	9	0	MNLFFIVDK	_MNLFFIVDK_	26561hc_03137
Unmodified	929.443	2	465.729	246030	114.58	123.99	100.97	296130000	7	0	MNYLAYR	_MNYLAYR_	26561hc_03137
Unmodified	1347.67	3	450.23	339330	152.78	105.03	84.569	251150000	12	0	QQFVDDGLIADK	_QQFVDDGLIADK_	26561hc_03137
Unmodified	1347.67	3	450.23	339330	152.78	47.915	26.042	12765000	12	0	QQFVDDGLIADK	_QQFVDDGLIADK_	26561hc_03137
Unmodified	1641.72	3	548.247	278660	152.78	112.02	98.961	165450000	14	0	SGYTFDFIEFDSSK	_SGYTFDFIEFDSSK_	26561hc_03137
Unmodified	1641.72	2	821.867	278830	229.16	104.59	90.475	74444000	14	0	SGYTFDFIEFDSSK	_SGYTFDFIEFDSSK_	26561hc_03137
Unmodified	865.466	2	433.74	264170	114.58	77.923	28.333	152490000	7	0	TIYNLSR	_TIYNLSR_	26561hc_03137
Unmodified	1222.69	2	612.353	374230	229.16	121.61	94.47	35413000	11	0	TVADLVLHLDK	_TVADLVLHLDK_	26561hc_03137
Unmodified	1834.97	4	459.75	124610	57.291	96.435	84.015	15640000	17	0	DFIHVVDLASGHVSALR	_DFIHVVDLASGHVSALR_	26561hc_03138
Unmodified	1273.66	3	425.559	359000	152.78	169.58	117.09	94453000	11	0	IPFIEADINDK	_IPFIEADINDK_	26561hc_03138
Unmodified	1401.75	3	468.257	489390	229.16	165.51	133.66	1808000000	12	1	KIPFIEADINDK	_KIPFIEADINDK_	26561hc_03138
Unmodified	1401.75	3	468.257	489400	229.16	73.877	59.19	36301000	12	1	KIPFIEADINDK	_KIPFIEADINDK_	26561hc_03138
Unmodified	1090.61	3	364.545	419080	152.78	53.597	10.683	682260000	9	1	KVNYEIVAR	_KVNYEIVAR_	26561hc_03138
Unmodified	1800.85	2	901.434	127110	114.58	201.09	181.99	731720000	17	0	LSVYGGDYETIDGTGVR	_LSVYGGDYETIDGTGVR_	26561hc_03138
Unmodified	1800.85	2	901.434	127110	114.58	144.51	130.27	24353000	17	0	LSVYGGDYETIDGTGVR	_LSVYGGDYETIDGTGVR_	26561hc_03138
Unmodified	1574.81	3	525.944	290470	152.77	78.287	56.937	4792300000	14	0	NYDIDAVIHFAGLK	_NYDIDAVIHFAGLK_	26561hc_03138
Unmodified	1019.57	3	340.862	672300	229.16	85.862	43.671	35393000	8	1	QKLEEVFK	_QKLEEVFK_	26561hc_03138
Unmodified	1019.57	3	340.862	672300	229.16	80.755	52.983	346460000	8	1	QKLEEVFK	_QKLEEVFK_	26561hc_03138
Unmodified	835.346	2	418.68	273670	114.58	100.19	97.485	33130000	8	0	QNPNGYGS	_QNPNGYGS_	26561hc_03138
Unmodified	1505.71	3	502.911	303780	152.78	110.22	79.343	592660000	14	1	REGDIGSSWADVSK	_REGDIGSSWADVSK_	26561hc_03138
Unmodified	1505.71	3	502.911	303780	152.78	NaN	NaN	11580000	14	1	REGDIGSSWADVSK	_REGDIGSSWADVSK_	26561hc_03138
Unmodified	704.37	2	353.193	648830	229.16	86.794	58.171	900130000	7	0	SVGESVK	_SVGESVK_	26561hc_03138
Unmodified	704.37	2	353.193	648830	229.16	89.296	42.925	34820000	7	0	SVGESVK	_SVGESVK_	26561hc_03138
Unmodified	704.37	2	353.193	648830	229.16	NaN	NaN	874350000	7	0	SVGESVK	_SVGESVK_	26561hc_03138
Unmodified	704.37	2	353.193	648830	229.16	NaN	NaN	2766100	7	0	SVGESVK	_SVGESVK_	26561hc_03138
Unmodified	688.412	2	345.213	663830	229.16	86.794	37.435	716730000	7	0	VGSLVSK	_VGSLVSK_	26561hc_03138
Unmodified	688.412	2	345.213	663830	229.16	NaN	NaN	260020	7	0	VGSLVSK	_VGSLVSK_	26561hc_03138
Oxidation (M)	1410.71	3	471.243	324200	152.78	74.78	42.283	47115000	12	0	VMLEQVLSDYAK	_VM(ox)LEQVLSDYAK_	26561hc_03138
Oxidation (M)	1410.71	2	706.361	324430	229.16	107.34	76.04	16258000	12	0	VMLEQVLSDYAK	_VM(ox)LEQVLSDYAK_	26561hc_03138
Oxidation (M)	1410.71	2	706.361	324430	229.16	NaN	NaN	34235000	12	0	VMLEQVLSDYAK	_VM(ox)LEQVLSDYAK_	26561hc_03138
Oxidation (M)	1410.71	3	471.243	324200	152.78	NaN	NaN	32323000	12	0	VMLEQVLSDYAK	_VM(ox)LEQVLSDYAK_	26561hc_03138
Unmodified	1394.71	3	465.911	327910	152.78	135.1	114.36	639810000	12	0	VMLEQVLSDYAK	_VMLEQVLSDYAK_	26561hc_03138
Unmodified	1394.71	2	698.363	328140	229.16	196.11	168.81	4547900	12	0	VMLEQVLSDYAK	_VMLEQVLSDYAK_	26561hc_03138
Unmodified	962.519	2	482.267	237590	114.58	118.5	84.698	922760000	8	0	VNYEIVAR	_VNYEIVAR_	26561hc_03138
Unmodified	1965.85	4	492.47	232670	114.58	49.216	40.009	28767000	15	0	YNIEDMMAHTWNWQK	_YNIEDMMAHTWNWQK_	26561hc_03138
Unmodified	1095.63	3	366.217	417170	152.78	57.149	48.25	68095000	10	0	EIVLVTHASK	_EIVLVTHASK_	26561hc_03139
Unmodified	900.419	2	451.217	507880	229.16	83.998	44.352	190990000	8	0	EPLDNEGK	_EPLDNEGK_	26561hc_03139
Unmodified	900.419	2	451.217	507880	229.16	70.816	35.198	21218000	8	0	EPLDNEGK	_EPLDNEGK_	26561hc_03139
Unmodified	2600.32	3	867.779	176050	152.78	161.31	149.88	682810000	23	1	IVEFIEKPDQPQTLDSDLMAVGR	_IVEFIEKPDQPQTLDSDLMAVGR_	26561hc_03139
Unmodified	2600.32	4	651.086	175990	114.58	100.01	83.991	321350000	23	1	IVEFIEKPDQPQTLDSDLMAVGR	_IVEFIEKPDQPQTLDSDLMAVGR_	26561hc_03139
Unmodified	2004.86	3	669.294	342390	229.16	169.6	155.21	198520000	18	1	KQSVDAMLMTGDSYDCGK	_KQSVDAMLMTGDSYDCGK_	26561hc_03139
Unmodified	1598.75	3	533.924	286140	152.78	104.94	93.322	153020000	14	0	MEGDLSEYSVIQTK	_MEGDLSEYSVIQTK_	26561hc_03139
Unmodified	2393.11	3	798.712	95639	76.388	123.54	118.23	175830000	20	0	NAVENHFDTSYELESLLEQR	_NAVENHFDTSYELESLLEQR_	26561hc_03139
Unmodified	2393.11	3	798.712	95641	76.39	97.621	80.943	96882000	20	0	NAVENHFDTSYELESLLEQR	_NAVENHFDTSYELESLLEQR_	26561hc_03139
Unmodified	2224.17	3	742.398	102890	76.388	131.37	94.363	145710000	20	0	QLLAEVQSICPPGVTIMNVR	_QLLAEVQSICPPGVTIMNVR_	26561hc_03139
Unmodified	1876.76	3	626.595	243820	152.78	207.21	205.19	65886000	17	0	QSVDAMLMTGDSYDCGK	_QSVDAMLMTGDSYDCGK_	26561hc_03139

## Sheet: proteinEvidence
Razor_+_unique_peptides	Unique_peptides	Unique_sequence_coverage_[%]	Score	Intensity	MS/MS_count	Majority_protein_IDs	Fasta_headers (Prokka annotation)	GenBank locus tag
12	10	41.9	175.31	5331500000	29	26561hc_01663	putative uridylyltransferase subunit with GalU	CYQ10_08930
11	11	27.6	147	8283900000	23	26561hc_01666	hypothetical protein	CYQ10_08950
12	11	41	261.55	14002000000	32	26561hc_01667	putative exopolysaccharide export protein	CYQ10_08955
4	4	36.8	55.576	490090000	5	26561hc_01668	phosphotyrosine-protein phosphatase	CYQ10_08960
34	33	45.1	323.31	26895000000	74	26561hc_01669	autophosphorylating protein tyrosine kinase	CYQ10_08965
14	14	27.2	101.13	4556500000	24	26561hc_01670	putative colanic acid biosynthsis UDP-glucose lipid carrier transferase	CYQ10_08970
14	14	42.4	72.789	6153200000	20	26561hc_01671	putative colanic biosynthesis glycosyl transferase	CYQ10_08975
14	14	39.1	130.95	4678000000	17	26561hc_01672	putative colanic biosynthesis glycosyl transferase	CYQ10_08980
2	2	5.2	6.8786	107730000	2	26561hc_01673	hypothetical protein	CYQ10_08985
11	11	34.1	92.04	6457100000	21	26561hc_01674	Putative teichuronic acid biosynthesis glycosyltransferase TuaH	CYQ10_08990
18	18	43.2	126.87	5174500000	25	26561hc_01675	lipopolysaccharide glucosyltransferase I	CYQ10_08995
8	8	30	44.001	1615500000	11	26561hc_01676	hypothetical protein	CYQ10_09000
16	16	40.3	103.18	13805000000	36	26561hc_01679	GDP-mannose-dependent alpha-(1-6)-phosphatidylinositol monomannoside mannosyltransferase	CYQ10_09015
27	27	65	323.31	111400000000	202	26561hc_01680	6-phosphogluconate dehydrogenase (decarboxylating)	CYQ10_09020
7	7	21	34.353	1648100000	8	26561hc_01681	mannose-1-phosphate guanylyltransferase	CYQ10_09025
18	18	40.4	107.73	13617000000	42	26561hc_01682	phosphomannomutase	CYQ10_90030
21	21	61.9	307.82	24500000000	58	26561hc_01683	UDP-glucose 6-dehydrogenase	CYQ10_90035
4	4	30.1	22.048	743430000	4	26561hc_03127	N-acetyltransferase	CYQ10_16845
1	1	10.8	2.5631	80630000	1	26561hc_03128	Nlp transcriptional regulator	CYQ10_16850
19	19	29.7	78.137	6328200000	28	26561hc_03131	Putative teichuronic acid biosynthesis glycosyltransferase TuaC	CYQ10_16870
15	15	40.7	227.02	8764000000	28	26561hc_03132	putative S-adenosylmethionine-dependent methyltransferase/MSMEI_2290	CYQ10_16875
5	5	16.9	18.179	259340000	5	26561hc_03133	putative colanic biosynthesis glycosyl transferase	CYQ10_16880
4	4	16	45.123	259160000	4	26561hc_03134	putative colanic biosynthesis glycosyl transferase	CYQ10_16885
13	13	46	38.46	4241700000	17	26561hc_03135	cell division protein FtsE	CYQ10_16890
19	19	25.9	84.934	5711400000	26	26561hc_03137	hypothetical protein	CYQ10_16900
14	14	41.4	90.265	13459000000	27	26561hc_03138	UDP-glucose 4-epimerase monomer	CYQ10_16905
8	8	38	91.387	2120300000	13	26561hc_03139	putative uridylyltransferase subunit with GalU	CYQ10_16910
